# Supplementary material for: Morphological consequences of artificial cranial deformation: Modularity and integration
Source: PLoS One. 2020 Jan 24;15(1):e0227362. doi: 10.1371/journal.pone.0227362 (PMC6980596; doi:10.1371/journal.pone.0227362)
Supplement: S1 Table — Individual numbers and complete repository information, including museum name and geographic location. (CSV) [file pone.0227362.s001.csv]

Individual number	Deformation type	Archaeological site	Geographic region	Museum	RawCoord1	RawCoord2	RawCoord3	RawCoord4	RawCoord5	RawCoord6	RawCoord7	RawCoord8	RawCoord9	RawCoord10	RawCoord11	RawCoord12	RawCoord13	RawCoord14	RawCoord15	RawCoord16	RawCoord17	RawCoord18	RawCoord19	RawCoord20	RawCoord21	RawCoord22	RawCoord23	RawCoord24	RawCoord25	RawCoord26	RawCoord27	RawCoord28	RawCoord29	RawCoord30	RawCoord31	RawCoord32	RawCoord33	RawCoord34	RawCoord35	RawCoord36	RawCoord37	RawCoord38	RawCoord39	RawCoord40	RawCoord41	RawCoord42	RawCoord43	RawCoord44	RawCoord45
Calama_18157	Antero-posterior	Chunchuri	Middle Loa	Corporación Cultural y de Turismo, Calama, Chile	6.3608146	-253.97035	-55.401001	8.7334251	-234.65004	-51.741714	9.288394	-188.14581	-36.970901	9.7873421	-178.83517	-35.69986	10.485509	-111.82381	40.303963	12.550944	-164.80011	116.63538	12.056316	-236.0804	103.99966	11.951421	-260.29605	57.821308	12.293714	-248.92549	30.166935	12.135329	-235.50597	15.712258	54.400745	-241.09045	-30.39032	41.472916	-221.18489	-37.44014	56.237228	-197.8123	-26.22908	69.857803	-231.853	30.435663	75.69178	-224.35886	61.801811
Calama_18158	Oblique	Chunchuri	Middle Loa	Corporación Cultural y de Turismo, Calama, Chile	29.0679	-242.10904	118.50506	27.114344	-226.12752	110.97205	19.69939	-181.4754	83.68045	19.074638	-170.02702	80.486977	-4.4550581	-123.64396	3.249115	-18.749382	-193.98213	-68.147499	-13.528023	-237.35262	-50.171654	-0.51046705	-262.94666	-3.3277302	7.8720636	-249.29041	27.320723	10.392375	-232.15814	39.751678	-22.8762	-228.42432	99.406044	-6.9325008	-210.27368	98.585464	-27.790314	-188.17819	85.908585	-54.561646	-230.17323	38.56604	-65.454788	-233.98331	3.4071159
Calama_18160	Oblique	Chunchuri	Middle Loa	Corporación Cultural y de Turismo, Calama, Chile	-19.06521	-243.77315	-52.361801	-16.900143	-229.644	-44.978142	-9.799139	-186.08772	-26.003838	-9.7545433	-178.68002	-24.186985	19.034948	-121.2055	54.603947	38.518948	-195.29533	127.98708	31.894138	-245.77592	101.05986	17.092619	-260.95648	56.274261	7.8196468	-246.8477	26.6605	3.62536	-234.36919	17.216824	33.899986	-231.70682	-41.106758	17.956465	-214.52266	-40.166088	38.628674	-192.24162	-29.664375	67.825363	-228.12131	15.543516	83.444542	-223.55609	39.750278
Calama_18161	Non-deformed	Chunchuri	Middle Loa	Corporación Cultural y de Turismo, Calama, Chile	57.043602	-245.10692	108.45298	54.440964	-232.80229	106.28452	43.4272	-187.15562	89.741302	42.635689	-177.2054	87.371017	-5.6415482	-115.26534	29.131725	-59.374466	-186.85526	-25.825161	-48.289955	-240.89378	-13.500805	-28.194834	-258.24146	9.1263828	-5.8825331	-249.91861	36.138283	5.1523495	-233.18665	49.827927	-4.3732872	-233.80629	119.55627	9.3275185	-214.87798	114.00004	-3.2758355	-189.96613	111.0959	-53.70916	-225.09903	74.70253	-72.470619	-223.01167	55.025326
Calama_18162	Antero-posterior	Chunchuri	Middle Loa	Corporación Cultural y de Turismo, Calama, Chile	29.157307	-223.90598	126.44955	26.642794	-211.73328	113.91812	21.135349	-172.36604	84.514771	19.27771	-163.70082	79.723015	3.3506761	-133.01134	-14.697366	-6.8301792	-202.89601	-68.731339	-1.2982674	-247.94759	-40.644493	7.708982	-263.36777	2.9020414	14.647133	-247.04308	32.547043	15.728312	-232.83447	43.635826	-22.826023	-220.87531	99.886452	-8.9085073	-201.29984	97.215797	-27.793297	-182.0793	80.220734	-47.012405	-231.28804	44.836571	-61.744087	-221.22942	13.117678
Chorrillos_B7	Oblique	Chorrillos	Middle Loa	Corporación Cultural y de Turismo, Calama, Chile	98.938675	-239.73746	-4.0804482	93.370537	-223.71651	-2.7934589	73.57386	-175.91232	3.8785114	68.842484	-164.44185	5.1997204	-24.603981	-109.75338	31.043087	-98.857643	-170.23546	48.323418	-66.55069	-238.0072	38.930958	-29.002634	-256.66983	29.136694	5.788147	-245.66473	19.270311	22.611458	-226.82169	15.048182	86.363373	-224.04584	52.717545	84.033485	-203.1142	31.056637	69.719482	-180.7458	54.813892	12.987724	-219.16853	79.793648	-15.94352	-210.18121	87.973763
Chorrillos_B8	Oblique	Chorrillos	Middle Loa	Corporación Cultural y de Turismo, Calama, Chile	11.51969	-241.03566	105.64292	13.182695	-227.10243	94.895523	17.367411	-185.1595	78.563042	17.96677	-172.31175	74.205643	31.795853	-127.05151	-14.673497	35.63166	-183.28923	-92.335907	28.608191	-243.00214	-59.3554	22.26545	-255.16615	-21.890036	18.336016	-243.37773	9.267786	17.889677	-231.13126	25.145321	-30.387848	-228.76364	73.487808	-13.927864	-210.20572	77.470177	-25.594	-189.14471	62.2836	-35.495644	-223.3979	3.6192341	-33.252022	-211.09309	-25.700714
Chorrillos_B9	Oblique	Chorrillos	Middle Loa	Corporación Cultural y de Turismo, Calama, Chile	-72.201241	-243.9469	66.946167	-66.854355	-229.51601	63.151962	-52.795906	-184.17021	50.371964	-51.763557	-171.85284	47.782021	18.048103	-116.06262	3.2785454	89.313141	-174.06007	-44.730133	66.869995	-237.23712	-29.957485	32.21796	-254.28049	-4.1837702	5.6858444	-246.30791	10.901627	-7.5384026	-228.63358	20.662411	-74.748672	-232.23763	9.8955994	-70.410095	-209.80624	28.814817	-66.210182	-192.20895	5.8544579	-22.433559	-226.82967	-39.88047	-0.51330948	-217.2476	-58.343712
Chorrillos_B32	Oblique	Chorrillos	Middle Loa	Corporación Cultural y de Turismo, Calama, Chile	-75.887489	-239.8576	-7.1869316	-68.651329	-225.45969	-4.4633942	-51.048294	-175.17706	3.512104	-49.043091	-165.72125	4.4035454	36.880497	-106.73903	38.630119	110.1424	-172.06081	59.592171	86.779335	-237.91457	48.897377	49.593292	-252.57689	36.267876	16.869476	-241.1962	25.287186	1.248291	-227.60379	20.668961	-35.487381	-226.12842	-40.849522	-43.187149	-206.29283	-26.948757	-22.78019	-181.55566	-35.375008	39.521019	-225.36768	-31.112602	70.824356	-219.37703	-27.009914
Chorrillos_B74	Oblique	Chorrillos	Middle Loa	Corporación Cultural y de Turismo, Calama, Chile	95.155945	-245.85678	-5.6594734	91.816658	-228.85493	-5.5078773	73.256378	-179.04697	-1.7476387	73.578545	-170.40283	-1.4298134	-15.172494	-107.89443	17.464869	-101.61097	-173.20016	42.239799	-80.416595	-237.95737	39.468636	-42.267769	-257.9166	29.815464	0.050800323	-244.11203	21.127785	15.76725	-226.72871	16.144773	78.968124	-232.10295	50.088257	80.323906	-207.41174	28.011166	70.019417	-188.25941	48.787331	10.056045	-218.87186	81.605026	-22.558184	-209.80504	91.015747
Chorrillos_B89	Oblique	Chorrillos	Middle Loa	Corporación Cultural y de Turismo, Calama, Chile	61.629833	-245.74844	92.461617	57.034237	-226.98184	88.584961	43.532768	-182.7493	77.089439	41.33358	-170.38692	76.208855	-19.956421	-105.95867	-2.070118	-60.901638	-192.36725	-77.657448	-33.128868	-246.08829	-47.330341	-9.3053226	-261.06729	-17.923052	8.5684032	-246.08974	9.7027864	16.755751	-228.05933	26.758331	4.3533821	-235.0947	98.971161	22.026194	-210.41304	92.218994	-4.7312088	-193.37506	89.816727	-45.292278	-226.95668	41.96772	-62.650341	-227.65193	25.179756
Chorrillos_B105	Oblique	Chorrillos	Middle Loa	Corporación Cultural y de Turismo, Calama, Chile	-76.235695	-240.77185	-12.35368	-71.187622	-224.12654	-14.560307	-47.377831	-178.74603	-9.7720375	-44.845276	-169.40552	-9.9321518	49.641232	-105.13674	30.658852	114.01231	-166.36099	75.031891	79.953751	-240.26353	66.423569	42.90683	-253.32848	50.69006	13.503078	-241.93378	34.840225	-2.0339222	-225.85968	23.039268	-26.78162	-236.65614	-46.457741	-37.848763	-209.26317	-30.88274	-12.720596	-191.96938	-42.647026	46.685989	-227.24188	-20.439007	71.581741	-232.45966	-8.028595
Chorrillos_B127	Oblique	Chorrillos	Middle Loa	Corporación Cultural y de Turismo, Calama, Chile	-33.693203	-243.16618	-64.813957	-31.135754	-228.33835	-62.609344	-21.280304	-182.08162	-45.953674	-18.491879	-170.84628	-43.073761	21.041044	-113.1051	40.775719	51.020382	-172.18636	127.25478	35.966206	-237.78258	96.375107	19.793161	-254.94785	57.307251	8.2923136	-241.49152	26.26708	1.8172626	-226.24825	9.2818489	26.488197	-232.01236	-61.926308	5.3100257	-209.29173	-56.32975	29.049196	-188.65979	-49.79966	66.242706	-223.68628	3.5026131	80.112579	-219.84845	28.634148
Chorrillos_B128	Oblique	Chorrillos	Middle Loa	Corporación Cultural y de Turismo, Calama, Chile	55.547031	-244.2896	72.066917	52.575775	-224.75256	67.831856	40.839813	-183.38029	54.06263	38.506042	-174.32791	52.734459	-24.300423	-116.14715	-13.180748	-81.206757	-180.30154	-69.427284	-63.217484	-237.16393	-51.66819	-34.386368	-255.33096	-22.419071	-9.2049561	-246.21645	1.3162994	2.4337177	-229.76166	15.169743	3.4219666	-234.75804	86.087509	20.131332	-208.58197	77.892807	-2.205986	-188.53761	76.97126	-55.048454	-224.45996	39.731735	-75.630569	-219.27391	16.124603
Chorrillos_B134	Oblique	Chorrillos	Middle Loa	Corporación Cultural y de Turismo, Calama, Chile	74.85334	-238.49187	-38.993896	69.83757	-224.4287	-34.342628	56.27195	-177.92157	-22.024887	52.902824	-168.16742	-19.187862	-20.722569	-107.991	38.448631	-80.534081	-180.78018	85.840332	-58.533676	-238.9861	65.888176	-25.824039	-257.35645	38.132401	0.27525139	-243.66566	21.693237	15.754808	-225.01387	7.695178	83.894104	-227.92091	14.766197	73.824226	-206.91675	0.4554863	70.664101	-184.81938	21.849133	32.696766	-222.62085	68.919815	3.9583206	-218.11497	91.9412
Chorrillos_B139	Oblique	Chorrillos	Middle Loa	Corporación Cultural y de Turismo, Calama, Chile	-33.155113	-188.7014	133.05412	-18.368782	-192.96964	121.96273	26.109306	-206.67494	97.77713	36.810997	-209.85471	94.444138	86.674698	-215.37381	-15.088905	3.1789398	-182.72932	-85.391449	-47.75499	-168.94809	-42.584999	-56.790192	-170.85674	-0.34488297	-49.352829	-178.26588	32.002354	-28.360191	-187.95462	48.231628	-3.5030632	-139.99303	107.52097	10.468718	-170.80769	105.57235	32.7826	-154.0939	89.108536	-6.0026283	-122.93949	32.006523	-6.021286	-120.16056	-5.5151901
Chorrillos_B140	Oblique	Chorrillos	Middle Loa	Corporación Cultural y de Turismo, Calama, Chile	74.795975	-244.09656	-42.56044	66.997398	-227.18274	-35.894356	52.340851	-181.80103	-21.47554	50.950066	-170.14839	-19.559212	-13.52392	-120.27844	40.584393	-81.092827	-188.91096	102.12993	-58.245811	-240.37941	84.95118	-28.523502	-256.13422	54.485252	-2.3097076	-245.12996	29.904594	11.029797	-231.80542	17.320736	84.591942	-227.26546	14.6446	75.031509	-206.20067	-0.29155731	72.474846	-186.73746	24.030968	32.719124	-221.73473	74.066216	7.0715523	-219.75636	99.785049
Chorrillos_B141	Oblique	Chorrillos	Middle Loa	Corporación Cultural y de Turismo, Calama, Chile	-74.009018	-248.3831	1.585598	-67.950768	-232.32249	1.6199112	-51.125854	-185.55113	1.9468956	-49.459564	-176.24333	2.5912895	37.207947	-115.48449	23.639072	110.94112	-166.51076	46.394112	90.070145	-234.91124	44.500706	50.128101	-254.16956	35.179375	22.562426	-243.58156	26.357605	1.8193092	-228.5062	19.761297	-34.507504	-236.20416	-45.51149	-46.982071	-215.00281	-26.938242	-25.68008	-193.37338	-40.774994	34.583881	-228.31158	-33.35878	63.593468	-221.17296	-30.254837
Chorrillos_B179	Oblique	Chorrillos	Middle Loa	Corporación Cultural y de Turismo, Calama, Chile	38.48732	-42.369156	102.74036	26.242479	-49.1535	87.573944	-4.0011034	-67.35051	49.59145	-9.3811588	-68.006592	42.534466	-46.639946	-170.90845	-1.3441582	5.5601063	-255.19783	52.902855	39.256542	-229.68094	94.82637	45.283989	-176.98325	108.98322	40.387878	-141.3403	103.81625	28.753506	-123.60339	88.107002	-13.766179	-77.563881	122.92528	-9.5344448	-69.166565	90.786407	-36.731361	-84.921425	87.682709	-23.857048	-149.01382	121.04176	-30.05146	-182.9832	115.21303
Chorrillos_B182	Oblique	Chorrillos	Middle Loa	Corporación Cultural y de Turismo, Calama, Chile	-6.2223072	-54.786137	0.47779465	3.8096657	-61.531425	10.587799	35.451454	-83.399231	38.210854	42.387268	-86.429832	43.390049	83.730217	-177.86879	76.169525	22.975189	-255.90903	26.900219	-10.664665	-223.29646	-1.3932896	-24.97818	-179.86543	-15.197823	-14.42141	-149.93373	-2.946785	-0.95289612	-134.9514	8.4152069	29.328829	-87.831505	-29.832773	38.416355	-82.114159	-4.8293142	60.890251	-96.867325	-3.3392448	35.922081	-153.61626	-36.891243	43.87138	-187.93477	-35.478546
Chorrillos_B186	Oblique	Chorrillos	Middle Loa	Corporación Cultural y de Turismo, Calama, Chile	38.103062	-242.78087	-66.011887	36.244129	-232.68784	-64.225731	30.695393	-185.95006	-55.604401	30.089899	-174.21851	-55.443863	4.0398145	-109.13867	18.061508	-17.539515	-156.56012	108.91866	-9.26367	-213.59782	95.089554	2.9712591	-240.81319	60.926178	11.278193	-235.58087	25.316368	14.784177	-222.42871	4.9888277	77.245956	-228.65048	-30.137222	62.303757	-209.38023	-40.786285	72.584442	-186.28859	-25.499466	65.028664	-208.08899	40.836361	57.688896	-194.89278	70.348503
Chorrillos_B197	Oblique	Chorrillos	Middle Loa	Corporación Cultural y de Turismo, Calama, Chile	84.03212	-243.50766	90.792419	78.113106	-226.0058	84.87561	63.763992	-175.18462	69.010735	62.868401	-166.93303	68.166374	-10.809487	-115.03078	-1.6731231	-73.885574	-180.22894	-57.149704	-50.74641	-249.38213	-31.198452	-18.895025	-256.76453	-3.177299	10.199257	-244.32715	24.418282	24.185177	-225.61531	34.321281	29.942192	-224.44305	104.53896	41.799316	-201.91429	96.107841	21.744255	-178.46938	95.184975	-32.552036	-217.55638	63.112133	-55.599743	-207.67064	44.212696
Chorrillos_B221	Oblique	Chorrillos	Middle Loa	Corporación Cultural y de Turismo, Calama, Chile	88.360672	-238.49408	40.127659	80.39045	-227.04059	40.145718	71.282921	-184.7171	40.488113	69.400459	-174.47864	40.674973	-16.73464	-115.78236	43.329102	-99.09568	-183.36002	42.059082	-70.93718	-241.39293	40.01897	-34.823463	-257.48727	37.672318	-4.6496735	-243.42337	38.099289	14.036163	-227.58978	39.615097	63.260513	-226.35722	90.921074	69.759888	-208.23088	71.336456	54.445633	-189.74629	86.376297	-5.0519357	-223.48763	99.815361	-31.180111	-223.51566	101.5518
Chorrillos_B238	Oblique	Chorrillos	Middle Loa	Corporación Cultural y de Turismo, Calama, Chile	-71.910919	-245.15486	77.91861	-69.344582	-232.44388	75.967384	-49.322701	-184.55472	67.149719	-46.27803	-173.82787	65.072174	31.572815	-114.21236	32.6553	108.94622	-152.47603	-7.0309143	90.994049	-221.3326	1.949707	49.767776	-254.19829	22.077866	15.975603	-245.76175	37.74337	-2.0760612	-234.08932	45.49511	-69.750908	-228.47008	21.507492	-65.822525	-211.65512	36.699005	-55.361519	-189.83356	19.773691	-6.7620773	-222.6348	-14.656464	22.948078	-211.54204	-27.971092
Chorrillos_B252	Oblique	Chorrillos	Middle Loa	Corporación Cultural y de Turismo, Calama, Chile	-52.466072	-244.78754	93.306564	-48.231483	-225.87575	88.393532	-34.465843	-174.9503	72.054977	-32.491913	-162.10233	69.312462	40.771305	-109.41743	-3.5333805	98.973351	-181.27106	-62.300865	72.085037	-240.75252	-33.271313	44.124935	-254.86633	-4.9492702	15.958234	-248.23416	23.513012	2.9291687	-227.27983	36.620468	-66.374458	-229.22804	36.451271	-56.316803	-203.60005	51.701256	-57.013725	-183.75107	27.129494	-22.047493	-221.12796	-26.237198	1.8461685	-214.1315	-50.449749
Chunchuri_529_01	Antero-posterior	Chunchuri	Middle Loa	Musée de l'Homme, Paris, France	-76.918442	-106.94479	-49.489807	-72.019547	-120.28662	-47.451935	-68.670074	-164.96074	-46.735939	-68.857452	-175.81375	-49.01342	-25.107368	-250.12979	8.4515886	19.719196	-196.24829	86.715118	9.0747375	-137.32927	82.230888	-8.0359898	-107.65638	54.006813	-27.119967	-111.45291	24.540977	-34.095375	-121.26157	13.582152	-102.8584	-119.84573	-4.1019802	-92.791748	-139.80925	-25.86554	-101.46072	-165.78311	-11.997688	-80.471024	-139.68494	56.528252	-70.137787	-142.24025	79.627518
Chunchuri_529_02	Antero-posterior	Chunchuri	Middle Loa	Musée de l'Homme, Paris, France	-53.59803	-244.82901	11.908806	-49.956566	-233.59494	10.885887	-33.192993	-188.87251	9.4564133	-31.675056	-178.10286	8.1704788	35.563801	-112.72507	35.897484	89.840988	-166.37271	89.813065	80.191269	-219.73325	99.586288	38.915173	-253.85616	82.044334	13.814724	-242.1743	61.435078	3.6971626	-228.21887	49.333214	-3.9928036	-242.55931	-12.797386	-19.702499	-222.25468	-7.8117027	1.6004524	-202.77687	-16.970484	56.22583	-233.32344	12.130692	85.31366	-230.48451	24.766033
Chunchuri_535_01	Non-deformed	Chunchuri	Middle Loa	Musée de l'Homme, Paris, France	62.28331	-83.171021	116.36217	60.925194	-95.36544	117.59705	56.284386	-154.79523	122.76338	57.887672	-162.41801	125.67175	16.583103	-247.90773	90.869652	-53.727905	-210.45966	22.095919	-61.054787	-148.60199	7.7887726	-32.970676	-112.94267	29.995539	-5.3252048	-114.02251	57.402176	12.367966	-130.46979	76.253471	83.44735	-111.96372	65.027649	75.28434	-125.63174	91.259117	81.740807	-152.83508	77.293556	42.838997	-144.39455	19.667488	27.251839	-149.41011	0.65257263
Chunchuri_537_01	Antero-posterior	Chunchuri	Middle Loa	Musée de l'Homme, Paris, France	-7.541079	-239.37451	114.42551	-5.7110424	-222.97607	105.43746	-0.84551132	-176.69846	85.465973	-0.092741728	-168.04515	82.651428	0.23644447	-113.73838	-6.6971331	3.5761061	-169.01999	-77.532639	1.700798	-245.03014	-62.412506	-0.59683228	-256.54425	-15.162933	-0.92041588	-244.42206	20.459282	-1.8278399	-225.49149	35.402504	-53.686249	-228.50343	79.63343	-33.725983	-206.03954	86.133316	-48.925621	-184.32112	70.521805	-61.758018	-220.15367	16.665562	-65.131485	-225.75014	-10.543212
Chunchuri_537_04	Oblique	Chunchuri	Middle Loa	Musée de l'Homme, Paris, France	70.45462	-242.33519	105.65868	64.680099	-227.07428	99.365578	54.217911	-179.1972	85.057442	52.510933	-168.15723	83.071922	-4.7556539	-102.47817	16.819651	-55.747143	-161.71631	-36.837242	-42.437897	-230.22951	-22.963127	-17.686983	-254.74959	2.8124146	4.7078381	-249.54628	30.38562	17.219793	-230.08519	43.609818	12.196041	-227.69658	117.68175	28.847038	-208.66115	110.00485	8.3693275	-184.84186	106.39857	-43.914467	-219.88301	69.181946	-68.180305	-215.84808	43.947075
Chunchuri_539_05	Antero-posterior	Chunchuri	Middle Loa	Musée de l'Homme, Paris, France	-10.959719	-91.455933	149.39059	-14.208019	-106.59	152.01575	-15.127506	-157.28741	145.51312	-16.187241	-166.6931	147.36223	-11.768924	-250.76271	78.17704	-2.9663534	-201.39044	-13.498657	0.31511497	-130.32019	0.36527252	-0.081742764	-111.29971	31.671566	-2.6620395	-113.88725	64.288277	-6.1655631	-124.93924	85.787369	37.945518	-109.78053	132.34976	16.844542	-128.21289	142.75336	35.89439	-152.74561	136.24142	57.816566	-135.54837	78.541931	64.370209	-143.04405	49.653057
Chunchuri_539_07	Non-deformed	Chunchuri	Middle Loa	Musée de l'Homme, Paris, France	92.219353	-94.935776	-4.8211975	93.718468	-110.77977	-4.3959961	95.141815	-157.80495	-4.1988831	96.749161	-168.72292	-5.4919624	40.418404	-248.10184	16.791464	-50.78096	-210.33594	53.261227	-51.850899	-146.48898	56.657116	-14.856154	-124.89167	42.923828	15.610332	-124.42793	30.587772	31.818806	-135.0666	24.293791	54.985466	-115.50919	-41.818394	71.410011	-131.12085	-32.974396	62.757179	-156.98666	-43.493801	-5.8410702	-148.78912	-29.933414	-31.905481	-157.28334	-21.284065
Chunchuri_540_07	Oblique	Chunchuri	Middle Loa	Musée de l'Homme, Paris, France	6.4615021	-68.677071	7.8075132	2.4372349	-72.965004	22.819136	-3.1973915	-93.124031	68.799919	-4.472271	-95.065804	78.527306	-9.3060818	-182.00951	132.68642	5.1297178	-255.8678	61.861893	12.448832	-238.22107	14.40633	11.760117	-186.92552	-6.7717896	12.517474	-153.0657	2.8402176	9.3483429	-142.82713	19.062881	47.201862	-90.672546	32.36504	27.781509	-88.307953	49.840157	41.455002	-101.58634	72.786438	63.126053	-156.4993	38.012032	68.298676	-188.65479	37.269043
Chunchuri_549_01	Antero-posterior	Chunchuri	Middle Loa	Musée de l'Homme, Paris, France	60.053879	-86.068466	93.789818	56.265625	-100.97578	92.567101	57.692627	-152.47302	93.899658	56.845413	-165.54753	94.008087	11.430649	-242.48997	70.179062	-75.497772	-235.40894	29.383993	-75.10688	-154.536	21.631844	-44.557598	-112.18011	38.834488	-13.57164	-111.91847	55.080791	-0.20096397	-123.19244	63.894264	62.86364	-107.7476	38.234596	65.005028	-122.59058	60.20155	63.800865	-151.87456	41.791046	18.906487	-136.31197	-0.96195221	-2.7328644	-155.61319	-16.09539
Chunchuri_549_02	Antero-posterior	Chunchuri	Middle Loa	Musée de l'Homme, Paris, France	73.641075	-88.085815	-15.468071	76.893616	-106.56595	-16.170578	79.004791	-156.77229	-15.489235	81.189735	-167.98206	-18.228706	45.555153	-254.61253	18.861965	-17.078831	-236.80952	82.294128	-18.271126	-165.12708	86.329155	-1.8412724	-132.11609	68.960533	23.124407	-131.27592	43.813553	35.841995	-137.7507	29.063381	25.311981	-116.50158	-30.151917	47.911087	-130.8651	-27.517967	34.010307	-158.58531	-37.134224	-22.162132	-149.65753	1.1465569	-43.000168	-163.53105	18.560623
Chunchuri_562_01	Oblique	Chunchuri	Middle Loa	Musée de l'Homme, Paris, France	67.356056	-58.845196	42.845623	50.403381	-61.876129	37.902977	3.1514463	-79.309319	26.830788	-6.8215332	-79.35302	24.31732	-69.728508	-169.98108	14.580413	-1.2325993	-254.44017	30.571836	59.440865	-229.01622	45.794338	77.103951	-194.68286	48.399853	68.529709	-155.24319	44.724339	53.986351	-140.59941	41.186047	38.894119	-86.687378	90.68399	25.218597	-81.05928	64.923531	-2.0139437	-95.109863	76.427475	27.883026	-158.71996	104.03931	24.298275	-184.54105	109.88581
Chunchuri_562_02	Non-deformed	Chunchuri	Middle Loa	Musée de l'Homme, Paris, France	17.21867	-59.485657	46.995228	19.645	-67.998131	36.43745	25.196327	-96.205353	-3.3119621	26.238916	-99.634842	-13.545128	27.040846	-184.82228	-55.944702	13.942072	-254.40163	10.482063	1.182538	-215.10625	83.563461	1.0006905	-178.73468	86.797737	8.3449459	-144.89514	69.767914	12.410418	-132.41783	48.212856	-27.635014	-86.982368	34.513412	-7.2073922	-86.010658	16.508352	-23.69072	-105.42339	-4.8918667	-44.633133	-150.48325	34.480518	-50.636932	-186.80733	43.029106
Solor3_315_10831	Oblique	Solor 3	San Pedro de Atacama	Museo Arqueológico R.P. Gustavo Le Paige, San Pedro de Atacama, Chile	3.4815536	-193.38654	85.231277	4.0942645	-177.97733	83.955963	7.3046098	-134.84854	65.580994	8.0104713	-125.73069	62.426712	16.911509	-75.61911	-30.80389	15.873815	-148.52733	-96.132477	13.338202	-196.45787	-71.671921	7.4508152	-216.62671	-28.821236	7.4588947	-199.88638	5.0455627	8.1440582	-181.55946	17.382763	-34.224701	-182.91452	61.083748	-24.729731	-163.12694	64.914131	-36.944771	-141.83838	47.459328	-51.233749	-178.21626	-3.0357399	-53.880142	-180.08968	-35.449921
Solor3_441_10874	Antero-posterior	Solor 3	San Pedro de Atacama	Museo Arqueológico R.P. Gustavo Le Paige, San Pedro de Atacama, Chile	69.162354	-252.32932	65.344414	67.097687	-236.83241	61.633827	59.284409	-187.64569	53.458649	59.274872	-176.59024	52.06002	-4.6194487	-116.68212	7.5977087	-69.343216	-185.50304	-36.99855	-54.216644	-233.52151	-24.558266	-26.865353	-255.47542	-2.3934803	3.2268372	-241.61827	19.104862	15.20228	-231.35384	27.846052	24.831032	-236.30989	89.331429	35.155651	-219.75514	80.397873	18.021564	-193.16226	85.973343	-34.718811	-222.93701	65.700325	-63.687809	-224.92921	50.771687
Solor3_913_10864	Non-deformed	Solor 3	San Pedro de Atacama	Museo Arqueológico R.P. Gustavo Le Paige, San Pedro de Atacama, Chile	-42.842438	-193.32184	58.792759	-38.847935	-179.56042	56.014687	-24.433678	-132.3345	45.524624	-21.156776	-118.30257	43.166382	44.168232	-71.379883	-15.599077	83.857536	-150.20657	-62.520889	76.079094	-197.79625	-56.070923	42.030552	-214.74187	-23.988163	17.825687	-197.83603	1.0178413	10.347855	-177.77533	11.403503	-60.347069	-174.71129	4.2645264	-48.961014	-157.59352	19.770668	-50.201134	-134.08809	0.346138	-18.775318	-174.94086	-53.717598	3.6246166	-177.8681	-77.236633
Solor3_930_10869	Non-deformed	Solor 3	San Pedro de Atacama	Museo Arqueológico R.P. Gustavo Le Paige, San Pedro de Atacama, Chile	42.339779	-259.06998	-37.472511	40.783867	-247.15408	-34.838013	36.82011	-202.64148	-24.75695	37.302746	-191.74094	-24.403435	10.838196	-118.97178	33.256462	-35.113102	-172.20383	119.22333	-31.939613	-237.65884	112.92734	-13.733426	-259.51495	75.39682	1.7573261	-253.36159	43.11792	10.684452	-236.5666	25.33383	70.916351	-243.8894	5.329422	60.931316	-228.61206	-5.7341442	70.901451	-207.63535	9.9701633	54.511436	-230.6987	72.208145	45.977318	-230.00751	97.166931
Solor3_1018_10882	Oblique	Solor 3	San Pedro de Atacama	Museo Arqueológico R.P. Gustavo Le Paige, San Pedro de Atacama, Chile	-49.40313	-250.59291	82.500732	-42.962952	-233.79784	76.735245	-27.304626	-186.50278	66.566086	-24.906883	-176.09201	64.010284	37.433014	-123.93566	4.0226822	82.904083	-176.68861	-49.807205	67.247833	-245.58437	-39.212875	34.568882	-261.66776	-8.5351181	11.926785	-247.57552	18.126949	4.1880932	-229.21024	28.075792	-59.918335	-230.02638	29.514648	-51.641968	-213.47452	44.655174	-53.023682	-188.8752	24.391777	-25.4203	-221.00194	-30.916349	-10.145988	-220.5081	-55.455433
Solor3_1039_10859	Oblique	Solor 3	San Pedro de Atacama	Museo Arqueológico R.P. Gustavo Le Paige, San Pedro de Atacama, Chile	-4.4343548	-240.43065	93.163963	-3.9991665	-226.03905	82.224312	2.2197595	-183.02466	62.612751	3.6329958	-169.94493	56.664043	21.737457	-130.42242	-23.620852	40.101997	-196.51688	-89.949028	34.494415	-244.77927	-69.869217	24.270332	-257.27014	-27.395271	15.489652	-244.60912	4.9785995	12.677492	-228.80882	18.527313	-45.255806	-229.59846	56.209717	-32.344051	-211.68954	61.340752	-41.815697	-190.21793	39.717133	-45.507469	-229.89206	-16.008186	-42.164246	-235.1713	-38.590542
ToconaoOriente_171_11588	Oblique	Toconao Oriente	San Pedro de Atacama	Museo Arqueológico R.P. Gustavo Le Paige, San Pedro de Atacama, Chile	71.670586	-202.3394	-14.622555	67.169418	-187.35445	-12.622013	52.119553	-141.18245	-7.3491783	51.265472	-129.70892	-6.3252792	-28.931253	-73.836876	33.875744	-90.919701	-134.50873	57.600605	-68.574867	-193.56218	48.599934	-37.728531	-214.45941	34.622494	-5.3378372	-203.08434	19.121052	7.9220047	-186.2845	13.613665	65.841415	-187.80292	38.702499	65.746521	-171.15009	24.325716	58.859398	-144.09811	41.329487	14.046646	-177.05562	73.972466	-6.4512024	-181.37531	87.348747
ToconaoOriente_335_11754	Antero-posterior	Toconao Oriente	San Pedro de Atacama	Museo Arqueológico R.P. Gustavo Le Paige, San Pedro de Atacama, Chile	-50.515442	-133.24283	109.60756	-54.103485	-132.87556	100.32268	-69.042542	-136.98187	51.10569	-73.098007	-137.83655	39.887016	-36.812653	-148.18202	-62.324547	60.82328	-146.87704	-32.420372	70.33577	-146.40742	22.47191	52.868374	-141.56056	55.222282	22.216	-140.31828	61.816895	0.19394922	-138.0295	57.541138	-43.413345	-176.6376	93.916527	-56.546768	-162.93156	77.059364	-57.058052	-185.51506	52.872982	7.4800911	-205.22429	51.82283	27.282097	-209.92235	36.427658
ToconaoOriente_4590_11686	Antero-posterior	Toconao Oriente	San Pedro de Atacama	Museo Arqueológico R.P. Gustavo Le Paige, San Pedro de Atacama, Chile	30.756882	-117.99854	-90.721275	19.965389	-118.1803	-79.111229	-16.11393	-117.22004	-49.750107	-25.420918	-116.33599	-44.552628	-55.00737	-134.89166	52.457329	23.055006	-165.01889	92.905029	75.895164	-159.50027	54.996292	82.018341	-149.05519	15.376308	62.946449	-141.73735	-11.038395	35.427109	-132.0489	-21.80304	35.619736	-80.19622	-53.827225	12.939789	-93.094803	-52.79467	0.7889061	-76.586578	-29.249855	55.215622	-80.960228	17.612335	61.782207	-87.881264	42.564106
Topater_428	Oblique	Topater	Middle Loa	Museo Arqueológico R.P. Gustavo Le Paige, San Pedro de Atacama, Chile	12.029502	-215.75056	138.68091	12.560542	-204.46248	135.44458	11.919847	-156.93117	106.60866	12.24609	-145.55583	102.03601	9.0785904	-107.33537	-19.877644	-0.65178537	-200.57137	-75.83168	6.6974802	-251.51357	-38.198639	7.1676044	-254.6949	5.6417828	8.5996838	-237.70293	41.495667	11.172193	-217.86063	58.259041	-33.400688	-211.38335	113.10516	-19.775875	-186.74019	111.61513	-36.509411	-169.55066	91.495216	-54.169258	-215.17471	36.696503	-57.242317	-218.13226	5.8371534
Topater_582_01	Antero-posterior	Topater	Middle Loa	Museo Arqueológico R.P. Gustavo Le Paige, San Pedro de Atacama, Chile	-71.26062	-89.444115	86.396782	-59.105949	-90.959114	81.904556	-15.752254	-99.1073	64.976173	-5.3043194	-99.113899	60.057037	69.746765	-169.49915	36.347385	15.464382	-249.71951	42.111641	-43.651245	-246.53908	59.038177	-69.98381	-209.09535	73.033951	-64.347069	-176.74069	73.049011	-51.049622	-159.93465	70.743652	-72.999611	-110.55157	35.000034	-50.146538	-102.62661	45.9627	-30.714741	-111.58784	22.939638	-58.81118	-175.52225	9.1403732	-52.866104	-199.05884	0.22044373
Topater1_350_Ind2	Antero-posterior	Topater	Middle Loa	Museo Arqueológico R.P. Gustavo Le Paige, San Pedro de Atacama, Chile	41.157585	-222.76801	-55.616966	36.400288	-208.57974	-52.148994	17.938416	-172.16911	-37.913078	14.356468	-159.78247	-36.132454	-39.204224	-108.62949	26.431898	-65.902115	-189.24989	82.206223	-41.488514	-234.10306	64.315979	-17.54863	-254.23743	35.846359	-0.57261658	-241.52705	7.0615082	3.7628021	-220.26541	-1.7852707	60.125778	-209.87895	-10.242508	49.098709	-193.35101	-21.364515	49.344414	-171.9575	-3.3580208	39.72963	-205.61305	44.918888	22.80722	-202.85733	76.670753
Topater1_437	Oblique	Topater	Middle Loa	Museo Arqueológico R.P. Gustavo Le Paige, San Pedro de Atacama, Chile	-67.079666	-247.71072	76.395981	-62.917877	-235.40111	72.759956	-48.183853	-194.25127	60.713581	-47.062599	-183.39925	58.602058	14.534748	-132.15393	18.244986	98.75	-196.62637	-20.732182	76.641685	-245.644	-6.9784203	41.852425	-262.97049	16.680416	13.881718	-253.34621	30.251774	-1.3360329	-238.20297	38.029972	-67.224754	-237.90393	19.343533	-64.831802	-219.54951	35.096043	-57.697479	-200.21184	16.348541	-9.403492	-237.186	-20.682457	14.940453	-233.23781	-40.360844
SN_499_(MascaraPuma)	Oblique	Topater	Middle Loa	Museo Arqueológico R.P. Gustavo Le Paige, San Pedro de Atacama, Chile	-61.746231	-237.26459	2.5201225	-61.201752	-229.31171	2.7411118	-57.145493	-184.94495	8.7641525	-54.785522	-172.1597	9.2480774	34.756718	-109.99416	30.213287	112.82829	-169.90089	37.626827	91.252693	-235.4173	29.828457	53.587608	-253.04634	22.835808	17.668701	-243.95454	16.580118	0.34479904	-226.29674	14.293062	-39.400352	-228.39938	-40.927349	-48.866539	-209.53845	-21.68457	-31.061058	-186.60184	-37.806641	33.895027	-218.9173	-38.939045	57.524307	-219.84865	-40.023441
Catarpe2_1733_12632	Non-deformed	Catarpe2	San Pedro de Atacama	Museo Arqueológico R.P. Gustavo Le Paige, San Pedro de Atacama, Chile	73.651535	-247.53055	18.918476	67.425171	-230.77811	16.291485	49.129593	-181.3976	11.86343	48.029671	-169.90599	11.321941	-41.478302	-114.05595	-11.896773	-110.36346	-181.42245	-29.215065	-94.191521	-241.62576	-22.26247	-53.60812	-261.74411	-10.974452	-19.067352	-248.13435	-2.6387749	-5.2153625	-230.88597	-0.56911659	35.274994	-227.78618	59.294609	41.613232	-209.90012	42.071762	27.336529	-188.67401	53.407879	-41.123619	-224.89015	56.756828	-66.494514	-227.42334	53.138145
Catarpe2_1743_12610	Non-deformed	Catarpe2	San Pedro de Atacama	Museo Arqueológico R.P. Gustavo Le Paige, San Pedro de Atacama, Chile	-14.767384	-186.84613	102.79437	-13.473095	-176.96877	99.560593	-10.351723	-125.0566	80.361191	-10.152542	-112.71843	77.649429	0.63961053	-60.739265	-10.433777	17.45064	-138.54832	-88.256683	13.780037	-198.86957	-70.94548	7.5127296	-213.54729	-24.29755	0.83423948	-200.24255	10.900848	-0.9341104	-182.29665	23.618507	-62.934872	-181.70514	67.446884	-45.614758	-156.21591	75.688568	-59.373817	-134.36603	55.502808	-58.589981	-177.95346	-12.526058	-56.236938	-180.63947	-37.09861
Catarpe2_1762_12778	Non-deformed	Catarpe2	San Pedro de Atacama	Museo Arqueológico R.P. Gustavo Le Paige, San Pedro de Atacama, Chile	-44.955498	-243.34734	-56.480377	-44.103882	-231.36649	-52.399025	-34.078087	-186.19205	-35.32399	-34.949959	-176.02693	-35.808922	14.837976	-112.76315	36.454742	51.985119	-184.12976	105.54159	42.492069	-249.42812	90.500465	18.700069	-261.66089	55.621948	1.8890533	-246.78075	23.522533	-4.2414589	-230.98953	14.470966	8.9287491	-233.62956	-58.467033	-7.5211716	-214.10368	-52.810349	15.458733	-192.91833	-51.453003	56.73608	-225.70146	-7.5410309	72.929649	-230.02306	11.910385
Catarpe2_1784_12622	Oblique	Catarpe2	San Pedro de Atacama	Museo Arqueológico R.P. Gustavo Le Paige, San Pedro de Atacama, Chile	98.211731	-240.01807	21.054897	94.778275	-224.77501	22.846184	70.869858	-179.26631	17.35022	66.045471	-166.5775	16.363937	-28.627886	-123.5283	-3.5127578	-97.226288	-192.26073	-34.9291	-65.804886	-255.33095	-32.903049	-15.826843	-259.84137	-18.979216	17.340248	-243.11606	-5.9147797	28.682739	-224.01181	-1.6107483	56.280624	-232.80159	58.127037	61.50927	-211.25145	47.788761	41.986168	-192.48848	58.767498	-8.7459602	-225.50899	50.532143	-41.409088	-232.55872	43.754959
Catarpe2_1787_12637	Non-deformed	Catarpe2	San Pedro de Atacama	Museo Arqueológico R.P. Gustavo Le Paige, San Pedro de Atacama, Chile	-11.057442	-198.26582	-65.095947	-9.2326622	-183.39191	-59.512711	-3.2972755	-132.68552	-39.463432	-2.0545254	-120.70851	-36.535065	19.927244	-71.736412	31.766373	54.865284	-143.06424	112.68269	48.820343	-202.12413	90.438431	32.133629	-215.0752	52.591942	21.322939	-197.4429	19.949205	13.391457	-180.90709	5.5148106	43.716721	-182.23772	-54.998886	24.696415	-164.0015	-50.325645	47.747341	-141.27133	-42.766693	82.601929	-176.44873	2.4740601	95.917938	-181.25819	32.610996
Catarpe2_1803_12766	Non-deformed	Catarpe2	San Pedro de Atacama	Museo Arqueológico R.P. Gustavo Le Paige, San Pedro de Atacama, Chile	-63.737114	-241.21928	51.110439	-58.997467	-228.37698	47.816994	-42.929131	-180.11577	31.570946	-39.546814	-167.29671	28.096138	36.902206	-117.28074	-29.498665	87.950874	-201.95593	-62.947563	70.516624	-247.99161	-50.662468	31.998154	-261.36319	-18.180651	3.747551	-242.41364	1.6284714	-4.8328896	-228.20432	8.6514053	-71.257462	-230.45264	-6.6497841	-62.129101	-210.82832	10.380266	-59.1049	-187.09421	-12.508575	-25.228348	-227.84593	-56.929367	-3.300621	-232.98486	-72.544914
Catarpe2_1804_12619	Non-deformed	Catarpe2	San Pedro de Atacama	Museo Arqueológico R.P. Gustavo Le Paige, San Pedro de Atacama, Chile	63.107658	-198.50085	-25.8955	60.994324	-183.71614	-23.85305	48.267723	-137.30774	-13.572624	47.508972	-128.66139	-13.542694	-13.917896	-73.552254	45.364796	-68.073746	-141.68231	98.009979	-51.967316	-205.44859	88.680405	-17.049923	-211.92711	56.903011	3.652626	-191.6709	35.49358	15.559284	-178.97568	22.723524	75.721001	-182.6115	22.316082	71.142975	-165.66412	10.6591	71.909668	-141.0484	31.025654	40.145744	-179.33038	79.498016	26.279869	-185.62793	101.70695
Catarpe2_1810_12762	Antero-posterior	Catarpe2	San Pedro de Atacama	Museo Arqueológico R.P. Gustavo Le Paige, San Pedro de Atacama, Chile	-57.283371	-242.46617	-23.417465	-54.53862	-233.24934	-21.22401	-38.385345	-185.65657	-16.441708	-37.794502	-177.05435	-16.397877	44.866669	-111.29488	12.874884	101.1731	-182.96364	51.471176	88.24942	-239.06329	51.324093	51.635597	-261.18256	35.646996	20.461018	-248.90836	18.305143	5.9582605	-231.77992	8.5480976	-17.734482	-236.45773	-56.862858	-26.971344	-217.60052	-43.049271	-6.9540558	-197.89305	-53.641998	50.952232	-231.28479	-38.732643	79.857529	-230.53737	-28.021027
Catarpe2_1812_12756	Oblique	Catarpe2	San Pedro de Atacama	Museo Arqueológico R.P. Gustavo Le Paige, San Pedro de Atacama, Chile	-19.437038	-244.20789	-53.893906	-16.508648	-225.62834	-45.636871	-11.244831	-179.04945	-23.45752	-10.533379	-170.54951	-20.470787	12.839169	-121.73997	67.543678	26.52479	-185.98238	136.7999	22.151493	-250.2361	114.05758	5.927434	-257.17773	57.366379	-0.17752838	-241.38742	30.757418	-2.9100685	-225.29953	18.532808	31.48531	-226.23438	-38.514297	11.324743	-205.41771	-35.606743	34.185631	-185.08287	-25.977188	54.290573	-223.60893	18.601919	67.347733	-227.18523	42.343567
Catarpe2_1819_12761	Oblique	Catarpe2	San Pedro de Atacama	Museo Arqueológico R.P. Gustavo Le Paige, San Pedro de Atacama, Chile	-32.428345	-239.86337	-56.251556	-28.976837	-227.28938	-48.267349	-21.158535	-186.29532	-31.411781	-19.258781	-172.45959	-27.48275	12.717072	-120.85146	24.057461	65.569839	-177.0372	103.71278	53.23896	-244.8277	84.705063	32.107315	-260.70673	44.688385	14.764488	-248.31601	17.859695	6.0727367	-229.30576	8.6783829	21.225037	-225.8725	-55.678967	4.5312614	-208.81978	-48.865967	26.234657	-189.52791	-44.934868	68.447655	-223.94772	-6.6056366	85.176788	-229.35367	12.7449
Catarpe2_1825_12805	Non-deformed	Catarpe2	San Pedro de Atacama	Museo Arqueológico R.P. Gustavo Le Paige, San Pedro de Atacama, Chile	0.11575222	-235.92528	76.209373	2.8023815	-227.19374	68.719261	4.8066769	-177.20219	45.693237	5.2235036	-167.13759	45.9104	8.6266918	-115.46002	-50.245983	15.869522	-184.96066	-121.53429	9.7559958	-256.00885	-91.511078	8.151968	-264.35413	-50.606491	5.3418961	-246.59172	-15.39782	5.1358261	-227.35828	-3.9478912	-47.332844	-226.22234	42.215584	-31.325277	-206.3624	47.690853	-44.471928	-184.45067	31.615814	-56.373978	-227.60928	-25.381186	-56.810875	-235.57123	-61.268402
Catarpe2_1840_12765	Non-deformed	Catarpe2	San Pedro de Atacama	Museo Arqueológico R.P. Gustavo Le Paige, San Pedro de Atacama, Chile	71.131348	-243.19649	-2.1379948	63.838066	-230.38484	-3.5656099	46.410583	-185.63184	-10.693619	42.960487	-173.07573	-12.541525	-40.328053	-127.93089	-19.859226	-120.13215	-189.82208	-9.8307667	-97.788437	-246.47539	0.48295093	-54.839195	-262.61185	0.7263484	-19.9053	-247.17235	0.13368559	-3.6018333	-232.8678	-2.7413254	45.553078	-224.80457	43.064514	48.158348	-206.2124	26.983437	33.626663	-184.05466	35.865265	-25.1346	-218.60208	53.326141	-51.42588	-220.20222	56.504959
Catarpe2_1846_12588	Non-deformed	Catarpe2	San Pedro de Atacama	Museo Arqueológico R.P. Gustavo Le Paige, San Pedro de Atacama, Chile	85.945343	-239.3019	37.979965	79.583092	-221.53218	36.032253	57.180229	-173.49745	25.630215	54.803459	-161.85985	24.420738	-32.22522	-116.85793	-9.0653896	-97.651955	-190.76628	-37.554016	-84.948654	-240.6725	-31.967331	-36.860817	-260.21155	-10.954987	-4.6569595	-248.4796	2.6545105	10.774254	-227.89159	8.9898376	38.473946	-227.35628	70.316322	46.951183	-204.47107	56.139755	24.097443	-182.78035	65.2314	-37.939655	-225.09598	57.00769	-69.966301	-228.01744	43.402252
Catarpe2_1855_12689	Non-deformed	Catarpe2	San Pedro de Atacama	Museo Arqueológico R.P. Gustavo Le Paige, San Pedro de Atacama, Chile	-45.115112	-253.84808	113.58212	-42.547714	-236.50182	107.98898	-33.658134	-185.36427	89.349953	-33.218674	-173.91838	88.651993	-2.1915245	-117.12476	6.8603239	32.478214	-175.64352	-67.80793	29.808529	-246.12227	-52.552238	13.196459	-263.47037	-12.777178	-3.4231339	-252.25644	24.116478	-10.923363	-232.01649	39.29805	-76.687798	-239.19135	66.652321	-62.281303	-217.37665	75.864227	-74.683975	-195.75191	57.38269	-59.707558	-227.08583	-4.5567598	-50.816673	-231.72276	-35.140179
Catarpe2_1858_12699	Non-deformed	Catarpe2	San Pedro de Atacama	Museo Arqueológico R.P. Gustavo Le Paige, San Pedro de Atacama, Chile	-98.114838	-234.69206	49.464035	-92.394287	-219.6403	43.96666	-73.106194	-179.22011	30.974434	-70.619812	-169.30379	28.507385	8.7896442	-125.40022	-17.112329	76.408463	-202.35184	-31.249065	60.824722	-244.702	-16.089548	12.037186	-255.53928	6.1149826	-20.142097	-243.1588	17.562725	-31.413883	-225.35051	21.632195	-90.363556	-228.60725	-2.7845001	-86.749786	-210.24802	11.874184	-78.15564	-190.60237	-14.789232	-36.257694	-226.14975	-39.37352	-13.344547	-229.17981	-52.85791
Catarpe2_1869_12612	Non-deformed	Catarpe2	San Pedro de Atacama	Museo Arqueológico R.P. Gustavo Le Paige, San Pedro de Atacama, Chile	-7.0340676	-240.56808	-78.759644	-7.3419557	-225.25237	-69.398758	-5.5490556	-168.68434	-48.582695	-5.1454077	-161.05841	-47.957802	6.1411123	-111.26173	50.704956	12.105513	-186.32579	121.84097	12.636513	-245.63734	101.55224	10.96506	-262.02097	54.914894	4.8215981	-247.28998	18.693048	3.1621568	-224.53874	1.4722443	45.062134	-226.31186	-51.802948	31.543179	-204.08783	-53.969162	48.126411	-180.84572	-41.440796	71.253448	-221.38362	17.386566	77.143158	-228.17584	43.966866
Catarpe2_1877_12675	Non-deformed	Catarpe2	San Pedro de Atacama	Museo Arqueológico R.P. Gustavo Le Paige, San Pedro de Atacama, Chile	-26.120453	-250.26381	-60.88768	-23.739784	-237.96826	-54.870239	-23.559944	-177.8015	-36.306671	-24.380054	-167.79425	-35.360268	5.1198092	-114.26907	43.331135	46.755272	-175.55008	119.77772	47.225006	-240.14052	102.43759	28.956263	-256.85941	57.595707	12.430452	-246.20381	22.77755	2.8947582	-225.48207	12.530609	26.181992	-222.19714	-54.419952	7.2644768	-207.61476	-52.144974	28.089378	-178.86819	-45.600403	68.80249	-214.95139	5.3284988	85.610199	-218.48668	31.969891
Catarpe2_1889_12364	Non-deformed	Catarpe2	San Pedro de Atacama	Museo Arqueológico R.P. Gustavo Le Paige, San Pedro de Atacama, Chile	93.272491	-194.22539	-22.75338	89.937515	-178.14998	-21.437172	69.743668	-132.09312	-10.956291	67.563683	-122.53534	-9.4562416	-2.8325078	-73.449768	34.178616	-68.443398	-144.73596	68.261772	-51.876495	-196.70601	58.734791	-16.458534	-215.6136	36.912586	12.799614	-203.41135	21.034697	26.333557	-183.77812	13.109129	90.986694	-182.27383	31.268427	86.306366	-162.15498	12.650953	82.622009	-142.3315	39.588051	38.752533	-178.93317	75.949379	15.785149	-181.61069	91.092979
Catarpe2_2280_12666	Non-deformed	Catarpe2	San Pedro de Atacama	Museo Arqueológico R.P. Gustavo Le Paige, San Pedro de Atacama, Chile	66.462547	-256.83075	-6.4506035	65.544739	-241.71988	-7.2639122	50.059929	-193.08238	-0.42642212	49.300194	-181.45224	0.44563675	-19.66383	-122.75832	26.846283	-100.26213	-176.91635	51.39983	-80.672707	-251.71922	45.877281	-41.544437	-261.46579	30.127611	-11.134232	-252.66016	20.354874	1.6835709	-237.14882	15.722191	60.506805	-243.69987	39.093613	58.824623	-223.42145	24.15382	53.492493	-200.6245	46.477768	5.0876961	-231.88216	77.007019	-21.926983	-226.92024	91.749146
Catarpe2_2287_12355	Non-deformed	Catarpe2	San Pedro de Atacama	Museo Arqueológico R.P. Gustavo Le Paige, San Pedro de Atacama, Chile	87.203613	-256.43011	27.785337	84.319481	-240.80647	26.138765	74.313705	-196.4075	20.496155	75.577667	-185.56882	20.481567	1.3120575	-116.44935	-0.20842361	-85.682465	-178.62959	-12.919003	-80.276054	-235.19237	-9.9449692	-37.778362	-260.86923	0.77302933	-2.0937576	-250.10538	6.8674774	16.365906	-232.02661	9.6773605	55.45715	-240.75851	67.955284	65.701065	-223.71054	50.459839	54.062061	-198.77411	63.925137	-15.729549	-222.08278	68.274872	-39.845646	-224.77029	64.92794
Catarpe2_2299_12639	Antero-posterior	Catarpe2	San Pedro de Atacama	Museo Arqueológico R.P. Gustavo Le Paige, San Pedro de Atacama, Chile	-23.849434	-228.56485	-80.353218	-23.586014	-221.80521	-77.092911	-18.437813	-175.75055	-57.460327	-17.751011	-165.65385	-56.301331	1.9585445	-122.25233	36.855076	14.978865	-192.11256	102.03905	7.4241467	-251.44037	77.614754	-1.6040936	-261.19305	33.24398	-7.1187134	-243.33377	2.1631737	-10.31839	-224.66167	-9.2411957	28.696011	-223.93694	-67.777992	9.4820929	-206.09665	-66.662918	32.990559	-181.76321	-54.312401	57.13237	-226.71988	-8.4373837	66.892494	-229.32129	23.856775
Catarpe2_2302_12660	Non-deformed	Catarpe2	San Pedro de Atacama	Museo Arqueológico R.P. Gustavo Le Paige, San Pedro de Atacama, Chile	80.660706	-239.31418	-8.1979065	69.808006	-224.21904	-4.9403496	47.039284	-179.6077	3.7156229	47.218613	-165.78482	6.0505571	-42.004368	-105.21754	37.546562	-109.66296	-181.20937	45.874374	-94.317146	-237.4967	33.314137	-54.314934	-258.43106	21.13542	-15.953842	-247.63855	12.137516	-0.32199097	-229.19223	9.9428139	58.956059	-231.07018	45.746044	57.872341	-207.63194	32.285912	48.301937	-190.37631	51.64711	-6.4021339	-227.46432	80.208153	-34.981659	-227.23856	90.331955
Catarpe2_2311_12679	Oblique	Catarpe2	San Pedro de Atacama	Museo Arqueológico R.P. Gustavo Le Paige, San Pedro de Atacama, Chile	73.304604	-238.1588	-23.150578	67.676086	-221.10764	-19.088245	46.217743	-178.41132	-7.0921555	42.168579	-166.67944	-3.808342	-33.057922	-121.4922	43.023712	-93.555527	-194.47998	71.413239	-76.43763	-239.97762	58.18713	-33.50325	-258.86755	32.311123	-3.1635513	-248.8839	16.415371	8.7555923	-228.45816	11.490839	70.054886	-229.77251	29.323816	64.433182	-209.85535	13.782618	58.142681	-187.82021	39.912766	20.279583	-227.18661	75.759308	1.124032	-233.57916	89.391296
Catarpe2_2315_12745	Oblique	Catarpe2	San Pedro de Atacama	Museo Arqueológico R.P. Gustavo Le Paige, San Pedro de Atacama, Chile	-58.636574	-246.62227	51.999809	-57.016106	-234.95396	52.034271	-39.488182	-193.01862	49.071053	-37.520996	-180.80147	48.995731	43.67004	-124.85676	21.06266	111.55225	-185.36073	-1.5581608	92.979668	-238.3661	0.65535545	56.929935	-259.02917	13.83418	21.014854	-251.34958	25.323044	8.4667664	-235.0305	29.605768	-54.002159	-232.99628	0.98226929	-52.455742	-216.34619	20.090935	-43.568016	-192.99672	1.7629852	5.0023499	-226.43019	-32.540359	19.838017	-216.37991	-42.812538
Catarpe2_2319_12739	Oblique	Catarpe2	San Pedro de Atacama	Museo Arqueológico R.P. Gustavo Le Paige, San Pedro de Atacama, Chile	23.38488	-246.3441	65.940392	20.507961	-230.35507	63.82917	7.6184034	-182.51328	47.999863	4.4060163	-173.36719	45.263699	-32.24445	-121.19973	-33.691563	-48.367699	-181.42104	-102.42625	-29.152878	-242.07468	-82.690987	-14.72231	-259.4725	-45.337273	-3.0132608	-252.18776	-11.525095	-1.1854553	-232.51782	1.6046371	-31.969183	-241.21512	58.564838	-17.001629	-216.41777	59.294041	-39.786388	-198.2113	48.504223	-63.388855	-232.32413	3.6491165	-77.19561	-230.67065	-26.972315
Catarpe2_2320_12763	Non-deformed	Catarpe2	San Pedro de Atacama	Museo Arqueológico R.P. Gustavo Le Paige, San Pedro de Atacama, Chile	4.3628082	-239.0481	-84.576981	5.4801083	-223.61237	-74.772919	7.8461967	-169.83661	-46.594658	8.8645763	-159.71941	-43.04702	24.167608	-118.71246	42.557297	34.841263	-194.57593	118.31393	32.186691	-248.90001	96.44088	25.547766	-257.61203	50.733349	18.774321	-244.2874	13.230997	17.236324	-222.30594	0.63350677	58.748901	-225.19376	-58.053452	38.845253	-201.80307	-56.913521	58.551575	-177.83614	-43.381897	78.419617	-220.88808	9.573864	86.0569	-225.5242	38.859165
Catarpe2_2325_12655	Oblique	Catarpe2	San Pedro de Atacama	Museo Arqueológico R.P. Gustavo Le Paige, San Pedro de Atacama, Chile	10.153417	-249.93869	110.26657	11.029232	-235.08134	105.34617	11.547945	-186.67603	87.720955	11.748581	-178.69841	87.908867	11.731974	-120.13138	-0.056647301	7.8434029	-170.66599	-78.885498	4.137198	-240.75368	-65.981163	6.6481595	-259.7981	-16.356842	7.3456216	-252.17566	20.771572	8.3703918	-235.23955	35.312176	-37.708233	-232.14879	88.708923	-15.529132	-214.74687	91.776588	-37.723442	-192.5146	77.01442	-52.496017	-227.69418	16.468641	-58.036163	-212.63634	-6.2895765
Catarpe2_2327_12764	Non-deformed	Catarpe2	San Pedro de Atacama	Museo Arqueológico R.P. Gustavo Le Paige, San Pedro de Atacama, Chile	17.634563	-247.14336	73.70697	15.736717	-232.75195	71.140503	13.594059	-180.65033	57.27243	13.319714	-170.76903	55.914467	-11.037983	-115.45541	-24.37005	-32.115734	-167.6187	-98.251472	-32.693596	-243.69472	-88.62606	-18.865129	-261.35129	-43.273933	-8.8038368	-247.89513	-7.6963997	-5.7351227	-228.04953	4.7015076	-39.387512	-232.36055	67.644798	-19.068136	-211.30273	66.563293	-37.503082	-190.27959	56.645752	-69.393478	-223.48586	3.4695663	-81.518539	-231.76064	-21.460821
Catarpe2_2766_12587	Antero-posterior	Catarpe2	San Pedro de Atacama	Museo Arqueológico R.P. Gustavo Le Paige, San Pedro de Atacama, Chile	-20.983902	-255.28363	98.890915	-19.946335	-243.67299	95.038986	-17.414845	-196.36186	82.8097	-16.995613	-185.31245	78.554276	4.8400426	-123.2013	-7.7474537	17.270931	-183.83868	-78.233505	11.051861	-236.25839	-54.380302	5.0228558	-256.7897	-16.180855	-2.7761073	-253.07077	13.79097	-6.5715661	-235.7933	33.303368	-61.626755	-238.6109	65.879051	-47.903511	-223.33885	74.88176	-60.569717	-200.75941	56.608246	-60.010841	-234.99579	-1.1601686	-60.981697	-239.96701	-22.266193
Catarpe2_2776_12580	Non-deformed	Catarpe2	San Pedro de Atacama	Museo Arqueológico R.P. Gustavo Le Paige, San Pedro de Atacama, Chile	6.3211555	-202.46239	107.1073	6.0956726	-187.91064	100.08916	3.7023268	-138.74733	82.565018	4.0647745	-126.4341	81.64183	2.0510559	-62.55508	-4.5929995	10.478956	-126.16192	-83.7043	13.847166	-190.40894	-71.935104	10.78695	-211.09056	-24.980268	8.4244156	-201.79192	15.627815	7.6394486	-182.65167	28.446583	-50.618832	-187.78914	69.123535	-31.456507	-168.57509	78.854828	-45.861912	-143.64539	64.762405	-55.493118	-179.24336	3.6014659	-59.631882	-173.22971	-29.564186
Catarpe2_2777_12594	Antero-posterior	Catarpe2	San Pedro de Atacama	Museo Arqueológico R.P. Gustavo Le Paige, San Pedro de Atacama, Chile	-64.382019	-241.321	26.710922	-54.158295	-226.40279	23.884178	-30.823467	-180.55936	20.907082	-27.572651	-168.56647	19.403719	65.049347	-118.10816	8.2300072	125.90828	-201.9547	-2.3929884	97.346352	-255.14911	8.2415466	56.644398	-266.49384	12.130928	25.556053	-250.89981	14.07151	12.731682	-227.95688	15.973886	-37.587017	-229.3847	-29.470974	-37.906258	-208.74538	-10.884264	-23.108814	-188.47141	-30.93795	24.415932	-230.64273	-51.957214	51.072624	-234.02278	-60.786545
Catarpe2_2984_12636	Oblique	Catarpe2	San Pedro de Atacama	Museo Arqueológico R.P. Gustavo Le Paige, San Pedro de Atacama, Chile	12.438295	-251.67043	89.552246	12.715229	-241.3405	90.866974	13.470442	-193.67525	72.610374	13.938345	-182.14296	72.026588	8.9378357	-116.42672	-12.85917	4.793911	-181.35106	-81.010742	2.0252209	-237.95668	-73.041885	3.396986	-261.42377	-36.998219	5.4092884	-247.79695	-0.69954681	7.664526	-237.02966	20.855614	-33.907219	-236.54465	72.756958	-18.528601	-221.1687	76.657379	-36.352409	-197.01093	61.95121	-55.601593	-229.30597	1.9306068	-60.943764	-217.55846	-32.708981
Catarpe2_3000_12621	Non-deformed	Catarpe2	San Pedro de Atacama	Museo Arqueológico R.P. Gustavo Le Paige, San Pedro de Atacama, Chile	-7.5930367	-203.82959	-46.793087	-5.5357475	-188.57156	-45.016609	-5.6144142	-142.24168	-32.946373	-5.4890938	-129.70003	-31.997932	24.44384	-72.857178	46.687439	60.564445	-127.24838	120.89464	57.845264	-198.71516	103.07441	37.263935	-215.78526	54.813046	25.46806	-201.86046	27.941437	18.798584	-182.67253	15.992542	39.893261	-188.39316	-48.588142	23.68944	-169.70499	-45.114902	42.097031	-148.8867	-40.647999	80.556129	-176.93877	10.457008	95.851921	-181.16592	38.244602
Catarpe2_3013_12624	Oblique	Catarpe2	San Pedro de Atacama	Museo Arqueológico R.P. Gustavo Le Paige, San Pedro de Atacama, Chile	63.325203	-255.97876	61.395096	63.61158	-241.49867	60.140099	54.684074	-194.22351	45.738274	54.095062	-184.14326	44.925507	0.41773367	-120.61274	-19.326784	-46.555183	-183.35757	-74.911316	-37.862434	-237.57697	-62.634605	-11.636405	-262.46393	-30.635365	10.437466	-251.84346	-4.3246307	22.097145	-233.74236	8.5756073	8.5345764	-235.80313	75.545097	32.466164	-220.96078	62.998825	9.527359	-197.16119	66.37455	-37.443024	-228.06841	35.705437	-60.71846	-222.38089	12.431778
Catarpe2_3014_12650	Non-deformed	Catarpe2	San Pedro de Atacama	Museo Arqueológico R.P. Gustavo Le Paige, San Pedro de Atacama, Chile	-55.522041	-248.10895	-38.735542	-52.203751	-233.39986	-36.060638	-40.936203	-186.7482	-25.78006	-40.080956	-176.1064	-25.71431	23.712494	-119.29829	29.445704	77.827003	-187.10155	74.133797	65.736351	-244.54164	62.861595	41.190521	-259.82455	41.088528	16.255253	-250.23215	19.224194	3.1793556	-231.03287	7.9653168	-4.5460854	-236.65529	-59.962669	-22.567612	-215.99413	-48.774414	-1.0534592	-196.18008	-52.624535	55.038433	-224.00415	-27.490669	83.691086	-222.74713	-6.9972992
Catarpe2_3015_12654	Non-deformed	Catarpe2	San Pedro de Atacama	Museo Arqueológico R.P. Gustavo Le Paige, San Pedro de Atacama, Chile	-11.134094	-237.6964	-83.395676	-9.2878227	-224.58252	-79.252998	-0.5903511	-174.4044	-58.780533	1.0926247	-160.55917	-55.236786	41.168896	-113.63056	26.087658	58.589016	-189.12061	107.45499	49.5919	-249.13391	85.072754	34.593273	-261.98453	37.271431	20.167397	-247.36642	3.1907959	14.632791	-227.46228	-12.218803	46.552666	-234.81677	-79.766373	29.386274	-207.79774	-75.630707	55.702381	-185.8597	-66.475861	80.781563	-228.16205	-16.813179	92.923553	-232.33244	14.878671
Catarpe2_3015_12727	Non-deformed	Catarpe2	San Pedro de Atacama	Museo Arqueológico R.P. Gustavo Le Paige, San Pedro de Atacama, Chile	-69.959969	-246.13036	2.6093559	-69.065392	-238.51811	2.4557114	-52.563671	-191.02454	7.077075	-51.449379	-180.91156	7.119452	20.652981	-119.36095	24.643427	93.745308	-174.70686	45.398468	82.991791	-243.82286	43.89962	47.862099	-260.63083	34.931679	15.255264	-250.30658	25.730682	-0.60326385	-235.02693	22.519535	-32.771461	-239.95377	-33.334362	-44.65667	-222.03352	-21.370352	-25.547974	-201.75894	-34.710667	35.611443	-231.01428	-30.290421	66.103012	-234.27223	-23.823357
Catarpe2_3016_12642	Non-deformed	Catarpe2	San Pedro de Atacama	Museo Arqueológico R.P. Gustavo Le Paige, San Pedro de Atacama, Chile	88.740257	-194.86624	44.996811	79.996857	-178.47668	42.501221	59.292267	-138.72652	35.81881	57.270012	-129.10042	35.204536	-22.766108	-80.327568	10.485851	-88.950615	-148.642	-10.499125	-65.146362	-208.98148	-1.5165749	-22.693615	-217.33324	9.6223412	6.2852783	-203.24292	19.37764	16.979889	-184.72444	22.319235	48.557137	-186.5472	79.434074	55.471603	-166.6638	65.353256	34.495613	-144.49539	74.683548	-19.85408	-180.63704	74.11525	-45.149696	-183.36853	71.997292
Catarpe2_3020_12803	Non-deformed	Catarpe2	San Pedro de Atacama	Museo Arqueológico R.P. Gustavo Le Paige, San Pedro de Atacama, Chile	71.913437	-233.11732	-40.721138	67.263298	-222.55786	-38.093353	48.011719	-177.25308	-28.446693	44.905685	-164.06656	-26.264023	-34.461483	-118.15244	26.295517	-80.236778	-196.41188	67.431221	-56.295933	-255.77005	57.315907	-19.525059	-262.23071	33.06881	5.0916405	-243.84508	14.539699	11.387373	-226.19057	8.0781536	79.315681	-221.86949	15.07243	71.94249	-203.26662	1.3617463	65.767395	-180.87015	19.043451	32.230827	-220.6212	68.036842	13.609077	-225.65112	88.312355
Caspana_9_11652	Oblique	Caspana	Upper Loa	Museo Arqueológico R.P. Gustavo Le Paige, San Pedro de Atacama, Chile	-46.665771	-196.05948	-61.849823	-45.594353	-184.41599	-58.823532	-37.371574	-136.9874	-42.099716	-36.646553	-128.42377	-40.580338	3.394803	-65.725822	35.370197	44.530426	-130.10757	106.98698	36.191689	-195.18657	84.762543	14.215965	-214.02951	49.050133	-1.0011482	-202.48296	16.886967	-11.535272	-184.11652	1.7832737	9.2718163	-184.36893	-64.158119	-2.9794998	-164.7166	-62.565193	11.493488	-143.01974	-53.314003	53.73526	-177.7635	-8.9315987	71.880173	-174.03891	21.093754
Caspana_13_11649	Oblique	Caspana	Upper Loa	Museo Arqueológico R.P. Gustavo Le Paige, San Pedro de Atacama, Chile	-77.230934	-239.38327	22.791256	-67.359146	-225.8891	24.110914	-42.277336	-183.88791	28.500961	-37.264919	-172.09204	29.582249	49.599846	-124.64365	33.092754	118.37062	-188.73253	34.438065	89.781342	-247.59166	28.792036	42.131397	-261.60416	26.934597	8.9436569	-248.9429	24.671101	-4.1748962	-230.67358	25.529268	-46.667164	-225.06377	-25.35429	-49.289639	-208.26517	-3.2808838	-32.334557	-193.45454	-18.313799	16.279812	-225.326	-34.182343	54.040234	-227.31172	-34.48505
Caspana_18_11629	Antero-posterior	Caspana	Upper Loa	Museo Arqueológico R.P. Gustavo Le Paige, San Pedro de Atacama, Chile	76.376122	-256.53555	24.456814	72.601898	-243.34341	24.44838	62.909042	-196.47823	22.454159	59.962494	-184.43877	22.592316	-29.47114	-120.54031	11.375851	-94.392021	-190.88991	-2.8545864	-73.766495	-237.11612	2.9233446	-34.589905	-254.6097	12.259148	-1.1954393	-245.73561	17.612864	15.872591	-232.33467	17.787127	49.878433	-245.23833	68.283371	57.023724	-226.91299	53.903122	43.656197	-201.26262	67.40435	-13.435511	-232.48563	73.47934	-43.031166	-229.31061	74.038658
Caspana_21_11651	Non-deformed	Caspana	Upper Loa	Museo Arqueológico R.P. Gustavo Le Paige, San Pedro de Atacama, Chile	33.908916	-236.64674	-68.092102	35.45499	-225.09972	-65.094231	33.251122	-176.33914	-44.316246	33.92791	-166.35982	-42.196495	2.5788651	-117.79265	56.317352	-33.888573	-186.07758	115.72163	-34.433109	-235.58952	100.3448	-15.914577	-259.31812	50.966209	0.87200928	-245.27052	17.72485	8.4987507	-226.806	1.1320705	74.663391	-229.91942	-27.338642	62.378506	-207.65358	-35.725853	73.429573	-187.13863	-12.771084	59.299065	-230.51733	45.412838	52.357147	-227.87563	76.576088
Caspana_24_12111	Non-deformed	Caspana	Upper Loa	Museo Arqueológico R.P. Gustavo Le Paige, San Pedro de Atacama, Chile	-82.298386	-198.60889	-22.202799	-77.281418	-188.41402	-21.852909	-62.06369	-136.44675	-19.650059	-62.113419	-127.71777	-20.180586	29.722647	-67.815361	-2.4865456	101.25777	-139.13885	17.940222	88.663979	-195.29295	13.724661	39.327545	-215.70673	1.4076204	5.9227352	-199.88815	-6.1842051	-9.940424	-182.01323	-8.4017487	-45.127651	-186.35077	-65.566177	-54.467697	-165.88348	-49.384285	-37.865982	-145.03903	-64.457123	21.367968	-174.91588	-64.659058	49.401016	-171.63023	-62.99255
Caspana_25_11632	Non-deformed	Caspana	Upper Loa	Museo Arqueológico R.P. Gustavo Le Paige, San Pedro de Atacama, Chile	-3.5079279	-248.0428	88.285439	-2.3631668	-236.69608	84.449539	0.82601166	-193.73769	71.71447	1.2028179	-184.62056	70.188515	22.874249	-121.68445	-6.8217812	28.955732	-189.90279	-89.432709	26.582779	-244.65666	-70.500069	18.077812	-261.52032	-21.181225	11.849546	-247.62317	9.4738617	9.8339911	-231.49022	24.238708	-42.850662	-237.08812	55.76733	-27.018652	-221.30141	64.620819	-39.959297	-197.88911	50.961182	-42.730064	-227.81285	-3.7310619	-40.462753	-223.87563	-36.230026
Caspana_26_11604	Non-deformed	Caspana	Upper Loa	Museo Arqueológico R.P. Gustavo Le Paige, San Pedro de Atacama, Chile	6.8140244	-199.37782	-69.05381	6.559319	-186.65442	-57.447098	6.845058	-139.1263	-40.942749	6.860692	-129.88379	-39.989113	9.2162418	-72.378319	34.215702	8.5374374	-137.92087	108.12889	7.2375355	-195.24675	98.155518	5.2373366	-214.39644	64.761429	4.2979422	-203.91035	30.901726	5.7212181	-183.95148	12.333891	56.286121	-189.27554	-36.801872	36.827896	-166.80476	-41.79752	56.637428	-149.62936	-27.325603	68.86171	-182.22832	34.246914	70.994659	-183.83418	63.305153
Caspana_27_11605	Oblique	Caspana	Upper Loa	Museo Arqueológico R.P. Gustavo Le Paige, San Pedro de Atacama, Chile	85.724716	-236.97278	-21.218037	75.300262	-222.81114	-19.644306	51.931602	-178.83542	-18.187275	48.262756	-170.19472	-17.994812	-41.242134	-126.11888	4.1360626	-103.9805	-179.37198	30.082882	-67.294052	-249.10138	33.880726	-30.258457	-262.4205	24.266508	0.39730835	-244.64355	10.818131	11.941875	-227.37639	1.7798457	73.277229	-222.88763	34.532356	69.055038	-205.03909	12.086317	56.713387	-183.26915	31.092224	11.496628	-217.78818	69.826675	-15.764023	-213.52303	83.364899
Caspana_29_11603	Oblique	Caspana	Upper Loa	Museo Arqueológico R.P. Gustavo Le Paige, San Pedro de Atacama, Chile	-2.3111787	-256.52151	79.879425	-0.20149624	-247.3763	80.908607	1.0614905	-192.95058	71.824745	0.54298782	-185.79745	70.267815	6.0555749	-111.22469	-19.576628	5.0365839	-164.82494	-104.29008	1.8024459	-245.17661	-78.620987	1.9231539	-263.31601	-41.766541	1.3566055	-253.04092	-5.0485916	0.97129393	-235.21593	11.959265	-50.840595	-241.78955	56.719406	-32.467651	-225.16296	63.647415	-48.615746	-201.05742	51.572376	-60.146461	-227.66096	-13.723301	-58.829468	-218.36189	-46.94952
Caspana_35_11621	Antero-posterior	Caspana	Upper Loa	Museo Arqueológico R.P. Gustavo Le Paige, San Pedro de Atacama, Chile	-60.684471	-243.90189	39.175182	-53.412567	-233.10672	37.204472	-33.539169	-192.01469	29.618544	-28.134796	-181.73888	27.80444	56.9231	-132.04547	5.3202696	118.93459	-191.53618	-8.9132862	96.916367	-238.28299	0.021364212	51.744423	-261.45908	11.342017	22.027691	-249.07895	16.666862	7.9664192	-232.65639	20.125256	-45.188538	-239.73038	-14.25998	-43.111549	-217.98553	6.223815	-31.369106	-200.5733	-17.340097	12.697102	-232.69286	-42.225868	28.443521	-236.27029	-51.188065
Caspana_38_11620	Oblique	Caspana	Upper Loa	Museo Arqueológico R.P. Gustavo Le Paige, San Pedro de Atacama, Chile	53.646385	-252.3934	-51.920334	52.032639	-238.79504	-51.075935	35.418411	-182.91423	-37.38369	33.135452	-172.74295	-35.700035	-33.544106	-113.49471	28.558701	-90.125069	-165.20552	85.506439	-70.216301	-233.28137	77.475349	-38.82552	-259.69827	46.970787	-11.736855	-252.07899	17.689636	-0.20912933	-235.90042	4.7241359	68.979492	-229.72679	11.135429	59.002449	-215.444	-14.207367	58.936386	-191.11359	6.3144302	28.646431	-225.32704	61.157959	8.8335571	-215.56883	86.116508
Caspana_39_11650	Oblique	Caspana	Upper Loa	Museo Arqueológico R.P. Gustavo Le Paige, San Pedro de Atacama, Chile	24.259424	-257.69885	-50.595352	23.925823	-248.2307	-43.763313	23.05467	-200.97948	-34.257545	23.212877	-190.86435	-32.850548	13.867071	-117.003	35.760269	-7.8049526	-173.21953	115.95798	-8.7210884	-235.38948	102.94135	-2.0977058	-256.34579	69.481026	6.7102938	-246.84282	35.917046	10.066785	-233.7366	20.194012	68.476318	-248.07294	-14.515747	52.813789	-227.05011	-25.564667	68.914368	-203.32916	-8.7536926	68.331711	-226.44743	52.334381	62.860992	-219.48137	78.326202
Caspana_41_11612	Oblique	Caspana	Upper Loa	Museo Arqueológico R.P. Gustavo Le Paige, San Pedro de Atacama, Chile	-45.667725	-255.94667	-27.988945	-46.555626	-242.70787	-26.314056	-44.530937	-193.31236	-16.939102	-43.841507	-183.00107	-15.804359	-10.201363	-121.29785	23.614958	61.156212	-153.31955	98.84462	56.357674	-210.92641	86.391823	29.516893	-249.54521	56.223759	6.786375	-242.2516	33.548717	-7.9666195	-230.28111	18.889809	-2.101532	-233.17517	-41.258678	-21.692469	-219.76892	-33.32856	-0.7324028	-194.64926	-37.212139	45.891945	-214.761	-6.4604874	69.375809	-205.76613	18.887667
Caspana_47_11609	Oblique	Caspana	Upper Loa	Museo Arqueológico R.P. Gustavo Le Paige, San Pedro de Atacama, Chile	66.995232	-243.7343	65.462875	65.231026	-228.76379	59.265961	55.105019	-182.02061	35.765327	54.098625	-172.28033	32.276611	0.8883667	-125.15385	-44.636742	-53.621727	-190.48318	-87.256554	-43.346695	-242.87836	-57.48275	-15.393215	-260.57901	-25.067316	6.4566498	-243.97052	-1.4027328	17.566486	-229.31406	9.7813148	15.841911	-221.20715	69.895103	31.249653	-207.12032	61.248047	11.040733	-178.30988	56.702286	-42.682083	-218.25385	29.876854	-65.982597	-216.67499	7.1185989
Caspana_50_11633	Oblique	Caspana	Upper Loa	Museo Arqueológico R.P. Gustavo Le Paige, San Pedro de Atacama, Chile	-26.131626	-243.38184	-71.980133	-23.417908	-226.64986	-64.436188	-17.791164	-177.4895	-43.683296	-16.510403	-168.95866	-40.608368	28.087002	-112.91369	37.046158	62.337257	-189.47963	103.55328	48.769577	-242.80054	74.52507	34.821213	-260.95724	41.930382	16.340046	-248.31877	8.2942047	7.7278786	-229.67841	-2.0630112	34.699467	-233.1447	-66.181732	9.6964378	-205.97034	-61.304085	30.562351	-184.96562	-56.780907	76.115723	-221.66333	-15.019802	90.037117	-221.69173	2.4132309
Caspana_52_11638	Antero-posterior	Caspana	Upper Loa	Museo Arqueológico R.P. Gustavo Le Paige, San Pedro de Atacama, Chile	17.435331	-258.76407	94.600182	17.849388	-249.39221	92.461327	17.879997	-192.24974	86.17363	17.205336	-182.83644	85.574242	10.503551	-100.7317	5.5060139	10.936327	-163.90668	-78.659393	8.1819143	-227.80817	-64.133125	10.804901	-251.50119	-27.676544	13.570679	-247.78728	9.9043579	14.455159	-229.79877	28.398945	-29.906769	-241.52617	73.918945	-17.14712	-224.1868	80.02092	-31.327309	-200.14627	74.36087	-52.387207	-223.59543	16.527349	-60.223976	-211.01526	0.09262085
Caspana_54_12108	Antero-posterior	Caspana	Upper Loa	Museo Arqueológico R.P. Gustavo Le Paige, San Pedro de Atacama, Chile	21.829403	-250.58835	-59.075836	20.796345	-238.07814	-57.898773	17.207314	-184.97478	-44.708183	16.28392	-175.24962	-41.502502	-10.449784	-114.63148	51.796528	-35.968365	-185.32654	113.0755	-25.796127	-243.80682	90.17067	-12.705582	-257.71143	50.269062	-2.6844158	-247.79236	18.979164	1.3245087	-231.89624	4.1253471	61.029274	-236.52319	-18.827164	51.880775	-216.35199	-29.368305	57.625866	-192.78467	-14.415733	55.465981	-227.7318	40.280609	48.5158	-235.2374	61.455986
Caspana_56_11630	Oblique	Caspana	Upper Loa	Museo Arqueológico R.P. Gustavo Le Paige, San Pedro de Atacama, Chile	-54.448242	-236.26276	63.209297	-48.413857	-220.32019	58.217796	-26.053535	-171.35298	40.744789	-24.965164	-164.57974	40.134888	39.000858	-113.49746	-29.103554	92.732544	-175.06647	-92.45665	64.958511	-251.00345	-71.1604	36.904282	-262.00589	-40.088928	12.424999	-249.72787	-9.0026703	5.435585	-228.76367	1.605835	-69.655579	-221.60303	5.003479	-56.578644	-201.32306	22.983566	-54.429649	-183.1881	-1.3804321	-30.477818	-222.25758	-56.156525	-12.608116	-224.77899	-82.049042
Caspana_59_12113	Oblique	Caspana	Upper Loa	Museo Arqueológico R.P. Gustavo Le Paige, San Pedro de Atacama, Chile	88.145737	-254.77808	44.106461	87.676254	-241.71289	43.37397	81.017159	-193.02495	33.122734	78.963112	-184.10435	31.32811	11.59089	-121.19252	-30.700439	-46.463181	-171.6526	-80.65554	-31.42437	-235.9653	-63.908569	-1.3534559	-257.97894	-31.492689	25.450224	-252.5269	-9.6563425	37.880161	-235.80394	-1.020874	42.010559	-238.16818	68.42028	56.337524	-222.45055	58.608757	38.119789	-197.09235	62.891724	-17.771561	-228.12372	37.283478	-44.72937	-220.2444	15.615082
Caspana_63_12096	Oblique	Caspana	Upper Loa	Museo Arqueológico R.P. Gustavo Le Paige, San Pedro de Atacama, Chile	-57.763031	-254.56128	-49.56002	-56.152084	-246.13266	-47.223892	-47.555107	-198.38014	-39.710411	-46.869766	-189.43318	-39.368523	12.621181	-105.96039	14.245741	81.276772	-167.41263	62.952675	68.832001	-238.71852	48.960129	41.98864	-258.6189	28.440487	12.85334	-251.90436	6.8947716	1.1414795	-236.90717	-1.460228	-2.4830875	-242.97148	-74.182083	-23.642178	-224.99988	-64.065247	-5.933979	-202.61401	-68.536385	49.996548	-227.88206	-38.348145	73.530289	-229.14859	-23.725473
Caspana_64_11625	Oblique	Caspana	Upper Loa	Museo Arqueológico R.P. Gustavo Le Paige, San Pedro de Atacama, Chile	79.127945	-255.57016	30.86684	76.600601	-242.49333	29.895611	60.762703	-185.48177	23.530647	59.280228	-174.40872	23.195721	-18.281702	-103.36665	1.440134	-99.792549	-159.87325	-24.127995	-82.241615	-230.58202	-20.254845	-48.069008	-255.39909	-9.5407915	-10.991743	-251.62482	0.042880237	6.2095108	-233.21202	5.8135552	39.181	-240.02968	68.961586	50.456337	-217.15866	56.217369	33.660797	-193.84087	66.155045	-32.719299	-227.69063	65.851624	-62.947178	-219.86264	59.550713
Caspana_69_11648	Oblique	Caspana	Upper Loa	Museo Arqueológico R.P. Gustavo Le Paige, San Pedro de Atacama, Chile	-67.520515	-245.95419	29.251549	-59.097519	-231.64676	28.262037	-40.185654	-183.1981	23.098522	-36.894299	-174.81889	22.315697	41.74408	-117.62559	12.04812	111.42666	-178.97499	9.124567	89.892944	-230.86661	14.181349	51.88652	-262.50452	18.839348	18.980358	-250.92349	23.12661	3.5718899	-233.89478	23.376396	-44.704754	-236.95326	-17.997366	-44.946697	-213.66402	-0.65833044	-34.140953	-193.1806	-24.072191	19.688868	-231.66483	-37.531406	51.516171	-225.24654	-45.164299
Tchilimoya_12039	Non-deformed	Tchilimoya	San Pedro de Atacama	Museo Arqueológico R.P. Gustavo Le Paige, San Pedro de Atacama, Chile	32.147343	-258.02167	102.16403	31.385176	-247.81094	99.609245	29.425188	-199.06526	90.12355	29.156036	-189.10193	90.029694	20.94474	-126.41623	15.091816	11.480918	-184.30435	-65.20694	10.395708	-240.38258	-52.109314	13.907491	-259.62323	-14.811172	18.409637	-255.97253	19.508881	20.151428	-238.92851	34.230793	-12.922157	-244.62054	85.75518	3.1361952	-228.73859	89.749657	-16.592398	-203.52672	82.970123	-39.524811	-229.08649	25.001184	-45.746273	-227.13745	-0.41054153
Tchilimoya_11920	Antero-posterior	Tchilimoya	San Pedro de Atacama	Museo Arqueológico R.P. Gustavo Le Paige, San Pedro de Atacama, Chile	18.640423	-243.96416	111.89279	17.039953	-230.8448	105.92186	12.195177	-180.9272	90.707489	10.3557	-169.28482	88.101517	-3.6401076	-112.7254	17.621384	-5.7609253	-151.05701	-54.123123	-2.0090904	-219.08633	-49.715897	3.0286741	-243.76015	-12.299582	7.1197662	-239.42625	21.073483	8.1169882	-225.02814	37.018368	-29.26741	-234.8172	89.576553	-14.751974	-213.35344	93.718933	-32.77586	-190.24275	84.042152	-57.499176	-220.89758	27.740088	-64.926201	-221.66692	-4.5295334
Tchilimoya_11918	Non-deformed	Tchilimoya	San Pedro de Atacama	Museo Arqueológico R.P. Gustavo Le Paige, San Pedro de Atacama, Chile	25.114843	-244.47929	-89.185661	23.18334	-229.09546	-89.753616	20.632656	-185.7748	-76.178207	21.159304	-174.86613	-75.009468	14.275492	-117.41148	7.925745	28.516577	-180.39822	90.213783	33.241993	-232.08189	72.996811	33.046726	-248.07007	28.288479	29.968925	-240.60522	-5.2791214	27.659363	-224.16826	-25.087805	68.520409	-225.91963	-74.706779	47.966515	-209.89706	-78.990051	69.014458	-188.92262	-66.292053	89.48568	-219.74841	-9.0976715	93.197525	-222.14192	16.106087
Tchilimoya_11917	Antero-posterior	Tchilimoya	San Pedro de Atacama	Museo Arqueológico R.P. Gustavo Le Paige, San Pedro de Atacama, Chile	-35.20311	-240.1496	-58.866096	-34.921719	-220.96333	-53.763969	-24.18174	-171.6445	-29.347786	-23.857452	-159.90128	-26.850319	17.338608	-110.0435	44.881119	50.708969	-165.50227	105.18849	43.308441	-240.32912	86.591156	26.578739	-259.564	54.652504	7.4005966	-248.8307	19.369247	-1.0267601	-225.12445	6.764267	22.635807	-226.7412	-56.541641	2.2460337	-205.89853	-46.441395	27.169456	-185.08679	-48.093716	69.01149	-225.41167	-3.7710228	84.573112	-230.69829	20.450632
Tchilimoya_11915	Non-deformed	Tchilimoya	San Pedro de Atacama	Museo Arqueológico R.P. Gustavo Le Paige, San Pedro de Atacama, Chile	113.06831	-242.05569	30.098722	108.04388	-226.46201	29.190611	91.291527	-179.54155	25.662401	92.146492	-171.20526	25.714695	11.376355	-108.12389	7.9363661	-66.994476	-173.39671	-10.261282	-50.912376	-242.2737	-6.7277031	-10.766699	-256.17368	1.5915895	19.994488	-243.23749	10.699049	34.506592	-226.82735	12.900024	75.441025	-230.26582	76.319664	82.790108	-207.14661	53.557156	66.704353	-187.56293	71.419556	0.38088512	-221.47588	72.059097	-20.015017	-229.90694	69.241898
Tchilimoya_11913	Non-deformed	Tchilimoya	San Pedro de Atacama	Museo Arqueológico R.P. Gustavo Le Paige, San Pedro de Atacama, Chile	68.413849	-254.37578	90.192543	69.152382	-245.91934	91.289009	62.601776	-196.51581	81.582611	62.763901	-189.86053	81.597443	13.633488	-126.16327	12.032696	-29.002811	-174.86758	-49.643723	-28.561676	-239.51361	-42.285751	-4.2239304	-263.11612	-4.536171	17.697109	-253.02069	25.196442	26.400307	-239.31981	34.695427	18.082436	-243.04184	104.26598	36.559704	-226.63159	98.681702	14.843594	-201.49693	97.458138	-33.832962	-231.93591	58.634422	-56.284348	-222.21899	30.700098
Tchilimoya_11912	Oblique	Tchilimoya	San Pedro de Atacama	Museo Arqueológico R.P. Gustavo Le Paige, San Pedro de Atacama, Chile	117.53561	-243.64206	73.891983	111.1538	-224.75975	67.472626	97.053764	-173.02422	52.463356	96.140541	-165.71404	50.837509	29.43075	-117.45947	-9.7675428	-27.451309	-183.16823	-61.105633	-19.730095	-236.06982	-45.688301	20.514767	-252.32608	-12.824978	46.50238	-244.93999	11.972876	57.955582	-222.83475	20.471289	62.154289	-224.78772	90.526009	77.938049	-202.4548	78.284042	51.707401	-182.06297	80.52343	-3.4372597	-220.5759	52.495262	-24.794838	-215.69051	38.493748
Tchilimoya_11907	Non-deformed	Tchilimoya	San Pedro de Atacama	Museo Arqueológico R.P. Gustavo Le Paige, San Pedro de Atacama, Chile	62.017822	-256.48227	94.73465	63.519081	-239.28259	94.251709	63.375572	-187.58502	86.360542	63.782349	-175.95003	86.979523	20.859158	-100.93105	20.456772	-33.063515	-166.49586	-51.644875	-33.353317	-224.79893	-44.628319	-8.6539249	-250.50732	-4.7317572	14.761248	-241.95012	25.20649	24.100262	-228.67052	37.004883	13.003143	-228.51393	106.72929	32.161545	-214.80185	100.26871	16.621193	-187.85791	101.5332	-38.250889	-217.06366	59.161167	-54.663521	-216.86243	41.630108
Tchilimoya_11904	Antero-posterior	Tchilimoya	San Pedro de Atacama	Museo Arqueológico R.P. Gustavo Le Paige, San Pedro de Atacama, Chile	95.390457	-240.14101	52.969879	89.398224	-224.59721	49.279079	70.313301	-181.68976	35.197407	66.19751	-169.47945	33.209702	-4.0495186	-125.43618	-10.637096	-55.025627	-182.35608	-40.836613	-40.787254	-240.81296	-32.58786	-5.6571522	-258.47437	-12.310026	22.011036	-248.3721	6.0207062	33.066364	-228.65446	13.436417	46.766808	-230.30919	76.625885	57.718636	-208.84123	64.606354	34.521042	-190.86665	70.060371	-13.990803	-230.22401	53.459976	-41.584297	-223.06316	45.960648
Tchilimoya_11900	Oblique	Tchilimoya	San Pedro de Atacama	Museo Arqueológico R.P. Gustavo Le Paige, San Pedro de Atacama, Chile	38.653969	-260.24911	108.57455	38.046841	-246.41603	110.08218	33.695282	-197.73677	97.52565	33.281898	-190.35706	97.169006	11.722128	-131.4032	19.588501	-6.841116	-185.15677	-60.703812	-4.6102543	-240.54756	-47.16703	7.8587303	-257.51648	-3.3316526	17.789288	-251.95021	30.961279	22.049965	-236.47139	46.67894	-10.158113	-248.46098	96.585297	3.1278286	-234.27036	101.1393	-15.32485	-208.55983	96.974998	-41.348564	-235.28532	40.11998	-52.360126	-233.00734	14.244709
Tchilimoya_11898	Oblique	Tchilimoya	San Pedro de Atacama	Museo Arqueológico R.P. Gustavo Le Paige, San Pedro de Atacama, Chile	32.860504	-251.57713	-85.467171	32.167747	-242.99614	-84.03685	31.048031	-195.89569	-71.103394	30.2185	-185.52957	-69.195183	10.646772	-123.00477	6.1691971	-10.348125	-182.70532	85.833717	-8.4963055	-239.58536	67.125923	-0.1431942	-255.03104	28.021582	9.8512239	-250.81198	-6.249115	14.429318	-232.56732	-19.37159	67.882355	-243.44673	-50.848869	53.578178	-221.65161	-61.12925	71.840897	-199.73045	-46.803749	68.941757	-228.85074	13.430576	67.127838	-223.67491	39.566586
Tchilimoya_11895	Non-deformed	Tchilimoya	San Pedro de Atacama	Museo Arqueológico R.P. Gustavo Le Paige, San Pedro de Atacama, Chile	34.403999	-64.239487	-6.1291351	41.161606	-81.651291	-8.164732	61.640583	-123.84169	-17.920753	66.474052	-130.4568	-20.740463	58.419441	-231.63533	-14.103645	-23.79557	-254.08737	32.722256	-62.520424	-193.60797	51.63118	-46.762306	-148.82437	46.66827	-16.628838	-133.96265	29.286533	1.7036037	-133.10007	19.662655	2.1674843	-93.18251	-38.368137	26.709435	-103.78545	-33.875748	22.57531	-128.30339	-51.077446	-36.458054	-149.92929	-30.465973	-56.243324	-173.89586	-23.53685
Tchilimoya_11890	Non-deformed	Tchilimoya	San Pedro de Atacama	Museo Arqueológico R.P. Gustavo Le Paige, San Pedro de Atacama, Chile	7.5451279	-58.209393	8.7874756	4.8806915	-66.48465	13.756317	-17.608543	-102.25825	35.741455	-23.611885	-106.93623	42.371033	-30.283516	-207.77493	54.309944	36.917278	-245.82721	-17.672592	57.818733	-197.89429	-51.665863	53.763748	-159.04349	-44.772114	39.601601	-133.40399	-27.632111	27.30912	-130.5201	-13.223415	43.31049	-88.945068	31.72443	18.434855	-93.536354	35.467892	26.58427	-112.55042	58.250702	72.380875	-147.18369	22.974388	82.765526	-175.65459	16.223
Tchilimoya_11887	Oblique	Tchilimoya	San Pedro de Atacama	Museo Arqueológico R.P. Gustavo Le Paige, San Pedro de Atacama, Chile	22.394493	-241.67975	129.25595	22.27491	-225.27278	118.54275	21.864372	-183.7601	99.417572	22.031271	-173.59796	98.581207	17.242277	-128.63403	11.392893	21.97526	-196.68053	-63.877625	19.380463	-250.69446	-36.688858	19.890974	-262.14148	1.8033676	20.534451	-249.2822	34.819244	20.901199	-231.53917	51.016846	-23.115559	-232.19542	99.131027	-6.5733171	-213.6378	103.01759	-25.619207	-195.13026	89.159103	-40.701843	-230.00043	33.629295	-44.877533	-230.12958	5.9949207
Tchilimoya_11884	Non-deformed	Tchilimoya	San Pedro de Atacama	Museo Arqueológico R.P. Gustavo Le Paige, San Pedro de Atacama, Chile	29.387041	-72.851288	55.610458	31.740232	-88.388695	63.584747	37.932579	-130.60753	87.016281	39.736839	-138.48297	91.862907	40.468746	-237.38129	72.863678	19.990612	-252.52553	-14.129513	13.618178	-194.23233	-50.721146	16.010057	-151.35339	-31.562286	21.663313	-134.29332	1.404109	24.294476	-137.70505	22.059738	76.573082	-101.97225	37.810829	63.428215	-109.68436	57.515602	82.320244	-132.4337	58.067192	85.848022	-150.31744	-0.72313213	89.050476	-169.72449	-18.943672
Tchilimoya_11880	Non-deformed	Tchilimoya	San Pedro de Atacama	Museo Arqueológico R.P. Gustavo Le Paige, San Pedro de Atacama, Chile	-10.298954	-52.071743	-17.857784	-12.67915	-63.34079	-25.338219	-18.124554	-107.70995	-50.65321	-20.476995	-115.94841	-56.277786	-10.334476	-215.14679	-54.466286	32.264397	-237.80772	46.131927	32.769127	-192.77083	76.612488	23.597576	-146.0972	63.448921	11.608475	-122.04363	37.366112	1.9552177	-122.23776	12.108301	-48.773491	-86.663155	4.5315285	-38.813263	-93.230614	-18.547249	-56.054356	-116.93903	-20.544388	-48.658195	-148.49467	42.372871	-41.880608	-169.61617	60.094383
Tchilimoya_11879	Antero-posterior	Tchilimoya	San Pedro de Atacama	Museo Arqueológico R.P. Gustavo Le Paige, San Pedro de Atacama, Chile	57.378506	-241.59601	98.688934	55.757378	-228.6057	93.890816	49.491497	-183.88814	76.831711	48.650665	-172.85138	74.611748	13.127884	-120.86019	-3.5331464	-20.88129	-186.18105	-71.081505	-19.001625	-229.29912	-63.106483	4.4866257	-256.97278	-13.05465	19.541485	-249.90289	16.930958	28.418474	-229.11787	31.792892	8.3646393	-227.82204	97.056885	24.391567	-210.46855	91.05529	-0.57855225	-191.02887	86.497467	-41.375923	-225.48355	44.339703	-55.144814	-223.32018	26.811829
Tchilimoya_11876	Non-deformed	Tchilimoya	San Pedro de Atacama	Museo Arqueológico R.P. Gustavo Le Paige, San Pedro de Atacama, Chile	9.6544037	-55.174213	8.2128067	0.97289276	-67.739685	3.9932137	-24.203831	-106.58875	-10.602966	-31.238863	-113.50324	-14.186529	-37.320984	-211.73781	-14.668068	54.111374	-241.73613	33.866833	81.05645	-198.65103	53.153122	74.492607	-150.65651	45.669914	50.394917	-129.96487	33.699062	32.192543	-128.04129	22.161467	-11.392029	-84.904892	48.302864	-19.793266	-91.35601	25.474232	-37.924858	-114.46855	35.191338	6.3508778	-148.91643	77.150192	17.837145	-170.41736	87.818092
Tchilimoya_11095	Non-deformed	Tchilimoya	San Pedro de Atacama	Museo Arqueológico R.P. Gustavo Le Paige, San Pedro de Atacama, Chile	110.8863	-245.18388	4.1070075	103.77713	-230.83345	4.3944612	87.113342	-184.85655	7.6253552	85.855812	-175.29997	8.4018478	8.2180338	-115.61601	28.801525	-71.667175	-170.56958	46.647453	-56.981506	-242.11543	43.213104	-13.284375	-260.57303	31.088871	19.716324	-245.25986	22.888636	36.057209	-229.01601	18.220867	93.925552	-236.32744	52.28743	93.581108	-214.16089	36.693867	84.900566	-193.33652	57.119038	28.61264	-225.06021	84.700272	1.8937035	-225.13083	94.21315
Tchecar_Tumulo_Sur_817	Antero-posterior	Tchecar	San Pedro de Atacama	Museo Arqueológico R.P. Gustavo Le Paige, San Pedro de Atacama, Chile	-14.494019	-67.387642	49.321701	-1.0378036	-81.454735	44.61871	40.501068	-104.17068	33.302925	46.434311	-106.23161	31.286972	98.564819	-195.38531	17.66283	31.283318	-262.37549	50.338203	-30.852106	-232.22505	66.907028	-42.976875	-192.40051	65.342407	-23.727165	-158.81848	58.102882	-8.6114082	-151.04663	51.410767	-22.161953	-103.17708	5.1131792	1.9983711	-100.28015	13.715391	16.021347	-117.11475	-9.0850105	-30.547197	-170.18307	-8.2566376	-34.165699	-194.59665	-9.1700592
Tchecar_Tumulo_Sur_796	Antero-posterior	Tchecar	San Pedro de Atacama	Museo Arqueológico R.P. Gustavo Le Paige, San Pedro de Atacama, Chile	-16.924038	-77.154373	-10.641151	-7.4034081	-81.290001	-4.0853996	27.107487	-111.79135	20.362175	33.5103	-115.22845	24.75511	67.670715	-204.99567	51.004356	6.1757011	-248.64424	-3.1143456	-34.115864	-230.24492	-34.005623	-49.708786	-178.91211	-43.147537	-31.63443	-150.67285	-28.470627	-14.461628	-146.03117	-16.637901	20.278072	-101.17683	-43.769615	21.429508	-101.48674	-17.946873	49.38055	-117.63049	-22.853096	22.771191	-162.46976	-69.699638	28.374222	-191.29146	-74.136047
Tchecar_Sur_331	Antero-posterior	Tchecar	San Pedro de Atacama	Museo Arqueológico R.P. Gustavo Le Paige, San Pedro de Atacama, Chile	19.192032	-65.556099	44.564941	21.182121	-75.451012	49.274414	28.859451	-124.79833	73.811729	29.62772	-132.75148	78.268532	25.828754	-227.59784	54.237007	3.700798	-245.12331	-24.325611	-6.9410038	-181.02704	-62.323227	-2.4445562	-142.24814	-48.469231	5.1007838	-125.06408	-18.878216	10.700792	-127.75784	3.2846653	61.353565	-88.058334	20.799889	50.459808	-102.69123	45.130989	72.29718	-128.91646	42.184723	70.565643	-143.44147	-27.30862	71.390198	-167.05106	-44.345959
Tchecar_12210	Antero-posterior	Tchecar	San Pedro de Atacama	Museo Arqueológico R.P. Gustavo Le Paige, San Pedro de Atacama, Chile	1.096344	-76.696373	51.002533	0.95992661	-86.178154	40.688606	-5.8012004	-118.14178	5.3108902	-8.8588753	-123.10105	-3.7769241	-13.879596	-239.1958	-25.193832	-12.250103	-258.46533	28.43	-0.97061348	-223.58083	90.206139	3.4294577	-185.95586	101.03949	1.1034603	-159.96133	83.286598	-0.95280933	-150.55434	63.577728	-46.652485	-104.27943	55.204056	-29.566921	-105.43008	36.206875	-54.277531	-125.20814	20.568798	-65.806992	-166.47295	75.19838	-70.18116	-192.21967	78.972725
Tchecar_11318	Non-deformed	Tchecar	San Pedro de Atacama	Museo Arqueológico R.P. Gustavo Le Paige, San Pedro de Atacama, Chile	5.3561783	-49.492996	-8.3749523	-1.3986893	-66.393051	-7.8415146	-25.813103	-112.88248	-6.5774174	-34.626343	-121.50853	-6.0914001	-29.716698	-224.00841	6.1584787	72.667091	-234.16536	29.437315	105.69803	-186.7162	32.432228	90.496941	-139.88434	20.355709	59.551853	-123.61852	14.471947	40.451153	-123.57416	9.3221149	-0.46193695	-79.609085	42.160355	-13.441078	-88.330154	26.921041	-27.999016	-112.98705	42.418716	37.065945	-133.35057	75.354973	47.364025	-151.79234	85.49939
Tchecar_11316	Non-deformed	Tchecar	San Pedro de Atacama	Museo Arqueológico R.P. Gustavo Le Paige, San Pedro de Atacama, Chile	13.750305	-64.052917	26.281967	21.804161	-72.262314	24.91095	51.856758	-116.40474	19.909088	57.296066	-120.91543	18.640091	51.946297	-227.0735	22.773626	-53.808331	-244.22688	45.218262	-81.802917	-197.59592	48.517258	-62.458145	-154.09392	45.53727	-35.422325	-136.23166	37.925594	-14.378183	-135.97166	34.404732	0.2098465	-92.014481	-13.766344	22.549889	-99.214622	-6.1240134	29.59153	-124.36291	-24.396938	-35.877808	-153.52711	-23.736145	-53.412209	-175.29675	-24.172802
Tchecar_11308	Non-deformed	Tchecar	San Pedro de Atacama	Museo Arqueológico R.P. Gustavo Le Paige, San Pedro de Atacama, Chile	-7.274538	-53.037518	39.971718	-10.95542	-69.004089	47.004906	-22.89535	-115.52426	73.969933	-25.164261	-126.40676	80.182938	-25.835896	-229.55229	60.355522	16.707022	-240.46056	-38.590965	30.383873	-186.87177	-66.785828	18.508291	-144.22504	-41.875908	7.8713913	-126.57954	-12.143061	-0.84068012	-127.15244	8.7404232	38.067429	-93.627548	49.976105	15.150059	-98.106255	61.552704	27.287096	-126.77458	78.093025	60.420475	-150.97197	21.571638	73.083435	-172.37971	0.057922363
Tchecar_11301	Antero-posterior	Tchecar	San Pedro de Atacama	Museo Arqueológico R.P. Gustavo Le Paige, San Pedro de Atacama, Chile	-18.710289	-66.243561	38.712837	-22.295464	-80.283447	41.575676	-36.649292	-125.40602	58.140892	-39.857376	-133.97188	62.610073	-25.912792	-231.99197	56.502094	38.250282	-249.31937	-0.67256927	62.204491	-200.98366	-27.171192	49.752712	-151.79259	-22.8069	29.221756	-133.92862	-4.7097015	12.814764	-131.95781	10.257462	21.772091	-89.692146	63.842857	-3.4811478	-103.15132	64.990334	6.178791	-127.16652	82.272812	64.507591	-144.3414	48.553005	79.963242	-160.51195	38.922558
Tchecar_11289	Antero-posterior	Tchecar	San Pedro de Atacama	Museo Arqueológico R.P. Gustavo Le Paige, San Pedro de Atacama, Chile	13.839432	-66.886787	8.2034607	0.97738647	-79.676285	9.3493547	-31.56617	-120.33989	11.822892	-40.329308	-128.83755	12.678582	-35.928246	-221.20329	17.648106	26.590584	-249.6161	9.4853039	94.760117	-200.8905	6.2274055	89.478851	-153.93546	5.5487065	57.57803	-134.25854	7.7496033	38.286911	-133.64082	7.4469824	14.40052	-98.381195	56.545788	-4.8249054	-103.41498	41.570992	-15.015953	-128.28696	59.72892	50.106209	-153.01941	70.751633	61.169205	-175.94989	76.653503
Tchecar_11252	Antero-posterior	Tchecar	San Pedro de Atacama	Museo Arqueológico R.P. Gustavo Le Paige, San Pedro de Atacama, Chile	-26.211967	-84.28215	2.6600494	-19.659164	-89.699631	-2.552536	12.402674	-120.52229	-25.323839	19.587341	-128.90605	-31.582289	34.957283	-226.77039	-23.659115	-22.32468	-249.18721	29.865749	-61.772705	-214.86157	53.492172	-70.62204	-169.54764	53.721107	-51.464108	-143.26515	34.659828	-37.219414	-144.2028	21.109119	-52.292194	-113.37931	-30.727976	-31.041462	-113.08271	-27.18656	-31.106182	-137.10797	-50.881851	-84.20562	-171.83957	-20.077484	-91.465744	-200.48811	-9.9507217
Tchecar_11178	Antero-posterior	Tchecar	San Pedro de Atacama	Museo Arqueológico R.P. Gustavo Le Paige, San Pedro de Atacama, Chile	2.0697861	-71.368019	16.091331	8.6748123	-79.919922	11.471661	40.463806	-111.30133	-7.6284924	47.988426	-115.8757	-12.68334	65.771774	-213.01625	-28.024864	-15.655266	-247.21222	14.189301	-56.514011	-212.90787	40.683243	-55.282772	-171.50006	42.725197	-37.119034	-144.78671	33.033279	-17.798454	-139.5116	22.727192	-24.358215	-95.864052	-32.284809	1.8743973	-98.269058	-23.115929	3.914547	-118.02979	-45.547653	-57.552567	-158.95978	-30.867954	-66.015083	-182.40273	-30.584389
Tchecar_11169	Antero-posterior	Tchecar	San Pedro de Atacama	Museo Arqueológico R.P. Gustavo Le Paige, San Pedro de Atacama, Chile	12.164618	-64.668045	-43.661804	12.741042	-83.600273	-51.262604	14.196608	-135.11159	-67.861465	15.212685	-140.96136	-71.972076	12.068113	-241.66959	-44.29641	12.747923	-232.02176	45.444267	9.26087	-180.30038	79.206558	9.3012695	-139.51463	56.583588	10.901845	-124.19083	24.724848	11.874458	-129.78186	3.6867523	-36.426262	-94.32534	-35.264191	-16.706179	-107.88158	-48.95248	-37.616924	-135.18494	-55.614674	-58.44072	-144.75113	12.886808	-61.84211	-159.16389	31.727827
Tchecar_11146	Non-deformed	Tchecar	San Pedro de Atacama	Museo Arqueológico R.P. Gustavo Le Paige, San Pedro de Atacama, Chile	-34.285774	-68.343132	29.154274	-36.835129	-83.604149	38.530998	-45.943748	-122.39595	61.683575	-48.777573	-128.44252	68.287514	-30.771498	-233.19261	66.659477	27.762671	-248.16919	-22.330521	38.833153	-192.66563	-52.452862	20.831333	-153.61011	-35.798546	1.1855392	-136.8438	-9.0781097	-9.9569521	-134.61292	7.6058693	11.218445	-88.85437	54.404068	-15.555794	-100.95612	57.717979	-1.5558243	-122.05965	75.391335	48.618774	-143.01546	31.724449	62.44104	-157.75034	14.575897
Tchecar_11145	Non-deformed	Tchecar	San Pedro de Atacama	Museo Arqueológico R.P. Gustavo Le Paige, San Pedro de Atacama, Chile	-20.852753	-53.310078	13.277214	-29.79248	-65.7332	7.9014435	-52.224602	-110.09461	-5.7217331	-57.651222	-114.8124	-9.1035843	-59.62838	-224.45329	-5.9743004	33.542419	-244.8651	47.617538	62.105881	-196.66309	67.969177	51.678516	-149.98048	58.910862	26.970846	-124.03136	44.327656	5.973465	-124.3046	31.847923	-38.080444	-84.438438	60.680756	-46.915443	-90.836166	30.093672	-63.827587	-115.61411	46.079529	-18.401127	-146.41876	93.343704	-4.0561218	-172.02258	103.09494
Tchecar_11138	Non-deformed	Tchecar	San Pedro de Atacama	Museo Arqueológico R.P. Gustavo Le Paige, San Pedro de Atacama, Chile	38.379959	-73.479164	74.394463	39.537148	-88.642166	76.599808	43.136475	-140.92525	89.817307	44.574608	-147.33784	93.424034	29.752735	-244.88365	47.31102	-10.126801	-234.84869	-47.775291	-10.633972	-167.43336	-67.003242	2.2124169	-130.0013	-34.767063	14.054401	-118.14508	-1.3773384	21.592587	-124.88156	23.494564	80.52739	-101.74478	42.969299	63.66053	-115.58066	65.275162	83.778488	-141.67828	58.016312	75.354912	-144.25636	-13.686827	66.266052	-160.67914	-44.208668
Tchecar_11137	Non-deformed	Tchecar	San Pedro de Atacama	Museo Arqueológico R.P. Gustavo Le Paige, San Pedro de Atacama, Chile	23.034758	-55.37188	-33.888046	23.957727	-70.92981	-41.230682	29.72768	-113.29445	-62.801964	31.363365	-118.94225	-70.138664	23.209732	-224.72949	-56.816223	0.063808441	-236.53204	50.179909	-5.2140503	-185.31441	81.995522	1.8772104	-137.71181	61.580948	8.4411898	-117.78698	30.425217	13.25824	-120.77062	5.2627602	-29.24098	-83.954994	-35.81501	-1.1651669	-94.929749	-50.165672	-22.309343	-116.67075	-62.110123	-50.995964	-138.15501	2.1055164	-57.568192	-160.78664	19.495876
Tchecar_1156_11227	Oblique	Tchecar	San Pedro de Atacama	Museo Arqueológico R.P. Gustavo Le Paige, San Pedro de Atacama, Chile	41.014984	-62.459541	20.049131	46.559433	-68.88343	21.009174	67.906784	-112.51067	24.59045	72.998505	-120.99281	25.139397	58.167694	-222.01416	24.8349	-48.137985	-229.34528	4.0348721	-68.900726	-180.88985	-2.9636593	-52.880131	-136.95197	-0.6881144	-22.680761	-121.01973	6.4027286	-3.202919	-120.8558	10.522768	41.204533	-84.044708	-26.33342	53.610668	-92.280342	-6.2616858	62.502159	-117.46016	-21.032274	-0.77103376	-138.246	-49.922329	-18.378754	-163.94566	-58.084419
Tchecar_1152_11153	Antero-posterior	Tchecar	San Pedro de Atacama	Museo Arqueológico R.P. Gustavo Le Paige, San Pedro de Atacama, Chile	13.93158	-47.666466	-19.810478	19.777737	-63.241112	-23.295547	40.43692	-101.91778	-38.158775	45.794701	-111.87492	-41.892933	62.707836	-206.04573	-31.790298	2.6185246	-239.57407	40.116108	-28.975445	-184.75487	62.461624	-30.656822	-137.58797	52.437653	-15.59909	-115.17056	29.245047	-0.44734192	-115.07745	13.731221	-18.557356	-85.777748	-40.622368	3.5878363	-88.660011	-43.822952	1.3039894	-115.27343	-59.077415	-45.060207	-141.2278	-23.740562	-56.517952	-157.94455	-16.435005
Tchecar_840_11156	Antero-posterior	Tchecar	San Pedro de Atacama	Museo Arqueológico R.P. Gustavo Le Paige, San Pedro de Atacama, Chile	12.640976	-53.72274	1.6674347	12.890549	-71.7239	0.17636871	31.980812	-115.07078	-20.530273	38.178085	-120.33469	-26.850941	40.468735	-220.84187	-34.887489	-25.321251	-244.85135	16.059702	-67.639832	-191.84938	55.053947	-61.804886	-146.35963	55.653404	-39.88311	-126.55804	38.433907	-22.211697	-127.37148	23.133076	-33.600986	-89.41404	-31.446541	-3.2643776	-98.877861	-26.905087	-10.420292	-118.89967	-49.400864	-72.969124	-147.45772	-27.068665	-89.100906	-166.10944	-13.915146
Tchecar_822_11277	Antero-posterior	Tchecar	San Pedro de Atacama	Museo Arqueológico R.P. Gustavo Le Paige, San Pedro de Atacama, Chile	-0.059631348	-77.215782	29.324629	7.4036102	-83.37468	30.527376	39.565994	-119.59908	34.337929	47.13353	-127.70762	34.59568	57.30764	-228.43214	24.943672	-23.406693	-244.69302	0.60632515	-71.394814	-200.70259	-3.6969185	-66.31218	-164.80493	2.8959951	-41.845654	-143.62553	10.797701	-22.492998	-142.9236	14.586811	7.8033867	-96.776588	-20.411057	21.897394	-101.18577	2.6176357	39.005226	-124.10578	-15.033616	-15.36361	-152.03377	-50.798134	-24.591236	-176.09306	-59.249428
Tchecar_685_12199	Non-deformed	Tchecar	San Pedro de Atacama	Museo Arqueológico R.P. Gustavo Le Paige, San Pedro de Atacama, Chile	1.9528818	-71.424988	-36.829437	3.2768624	-84.07074	-44.247162	5.197443	-130.06831	-59.021606	5.102066	-136.51501	-65.59568	10.947792	-230.90765	-46.419762	16.870274	-238.94112	56.415222	13.105024	-179.30255	84.73645	10.385123	-143.10841	64.68808	8.1419458	-124.40508	34.024197	6.3928738	-128.57552	8.9242249	-39.750969	-97.533318	-25.344383	-20.864643	-110.42384	-38.297405	-38.52034	-133.34845	-41.682369	-51.167919	-149.32874	20.749466	-50.32843	-165.06573	41.692066
Tchecar_135_11171	Non-deformed	Tchecar	San Pedro de Atacama	Museo Arqueológico R.P. Gustavo Le Paige, San Pedro de Atacama, Chile	12.88961	-72.560005	26.629639	14.075928	-76.387375	31.06691	22.525402	-113.89714	62.017487	25.288055	-120.99153	69.588989	23.968952	-223.62704	68.097252	-3.166441	-247.85489	-25.540993	-13.930227	-202.21823	-58.746445	-8.4312544	-156.38519	-44.404774	-1.7848969	-136.2784	-20.21806	3.4969218	-133.64989	1.453186	55.055084	-96.866631	8.4884872	44.827034	-100.71865	28.296978	64.036766	-123.53177	33.942993	57.045441	-151.2007	-25.985161	56.165764	-180.88553	-41.588253
Quitor5_3392_9715	Non-deformed	Quitor 5	San Pedro de Atacama	Museo Arqueológico R.P. Gustavo Le Paige, San Pedro de Atacama, Chile	18.429276	-68.935066	62.430592	19.273441	-77.423889	45.621742	21.613052	-97.789299	2.1736412	21.893284	-100.31982	-5.076458	16.558296	-184.38751	-49.983421	3.6174517	-260.31082	14.322905	-2.1566982	-238.37514	64.145508	1.3424447	-190.55208	77.988983	7.2188125	-158.38225	65.488266	12.196726	-144.32939	48.356274	-28.541183	-93.514359	44.788834	-9.7932796	-91.756615	28.008739	-25.176353	-105.46201	7.4286804	-47.091225	-159.93875	42.178791	-54.759628	-186.09352	44.082905
Quitor5_2100_9775	Non-deformed	Quitor 5	San Pedro de Atacama	Museo Arqueológico R.P. Gustavo Le Paige, San Pedro de Atacama, Chile	-42.39502	-248.99059	-55.066193	-38.963486	-234.19109	-49.064804	-30.148056	-187.48528	-37.703041	-30.575035	-179.34457	-38.332985	23.098661	-111.42567	20.02409	86.022842	-170.27342	87.712112	78.198959	-232.56181	82.979996	46.670212	-250.6993	47.199509	22.764	-245.91605	20.878288	9.9745331	-225.7738	7.6751175	14.487736	-237.09442	-66.876862	-3.5204124	-213.28514	-57.340405	15.816216	-192.19711	-59.816216	73.701447	-221.23575	-23.710972	90.050034	-226.09656	-7.2563038
Larache_sn_10753	Antero-posterior	Larache	San Pedro de Atacama	Museo Arqueológico R.P. Gustavo Le Paige, San Pedro de Atacama, Chile	-50.499416	-57.431564	-0.84877014	-39.127659	-70.024048	9.5922318	-2.7975845	-87.597786	38.441502	3.3454094	-90.366234	43.472267	34.277222	-191.3844	77.159798	-29.174997	-243.55424	18.686022	-64.192039	-219.8576	-17.291544	-72.101433	-178.58691	-22.988861	-57.982925	-142.66141	-12.474586	-42.90004	-132.69458	3.1576538	-9.9996424	-83.835892	-33.407627	-6.0537949	-84.981186	-7.1994476	23.239754	-98.680801	-5.0579128	-0.71175575	-152.25885	-45.435493	1.4997616	-181.43541	-52.742126
Larache_3799_14154	Non-deformed	Larache	San Pedro de Atacama	Museo Arqueológico R.P. Gustavo Le Paige, San Pedro de Atacama, Chile	26.340858	-45.840797	34.781761	30.611172	-59.104019	24.238152	37.453995	-95.533005	-8.1177368	39.291298	-101.25711	-15.712818	31.086687	-210.40005	-28.344864	-9.737587	-238.96501	66.540527	-26.045776	-197.97527	106.84328	-14.031375	-149.60893	99.122734	-2.2117643	-123.66626	79.112137	9.0436974	-116.05628	58.191132	-24.389202	-68.511658	20.750124	3.5905371	-77.686729	5.6383762	-16.153774	-97.559464	-11.235527	-55.8508	-127.61221	38.487869	-65.980682	-148.43358	45.774307
Larache_390_10754	Non-deformed	Larache	San Pedro de Atacama	Museo Arqueológico R.P. Gustavo Le Paige, San Pedro de Atacama, Chile	91.169296	-239.18477	49.866024	84.764038	-223.38998	48.954052	64.800827	-169.71515	43.859547	63.680431	-162.9424	43.393814	-34.281113	-106.78518	34.434788	-105.31932	-180.99342	29.317808	-81.103043	-244.26025	33.088291	-35.959057	-255.68497	33.554859	-1.0695877	-241.03072	37.193638	16.662678	-219.99301	39.10598	56.431229	-225.37839	98.688049	62.036736	-203.16339	79.07048	49.288139	-180.65706	91.123077	-10.533795	-218.83722	104.27294	-33.833633	-222.53963	102.7358
Larache_361_10106	Antero-posterior	Larache	San Pedro de Atacama	Museo Arqueológico R.P. Gustavo Le Paige, San Pedro de Atacama, Chile	-67.680939	-247.02745	-6.5134506	-60.759674	-234.73154	-3.4323654	-50.542915	-188.59364	7.0946198	-49.812019	-177.66112	7.139267	11.229108	-117.31209	64.993668	64.323372	-167.56535	112.37959	58.826736	-242.99754	96.15181	24.236248	-258.71686	68.703377	-0.26171112	-242.22531	48.257187	-9.0948105	-228.36356	41.644081	-15.018291	-231.07417	-26.278616	-31.989845	-214.83905	-14.446735	-12.037495	-193.07335	-20.133211	42.342342	-226.97478	2.3631897	65.743484	-227.25906	17.137703
Larache_360_10755	Non-deformed	Larache	San Pedro de Atacama	Museo Arqueológico R.P. Gustavo Le Paige, San Pedro de Atacama, Chile	-81.400368	-246.5378	50.92083	-75.608353	-227.08455	52.132202	-60.027428	-179.33932	51.618736	-61.288719	-170.84834	52.011703	22.846794	-111.53006	43.220112	102.95118	-168.36075	36.855034	100.67657	-246.16104	35.604061	54.08004	-258.74579	38.039196	16.644018	-242.84868	42.957462	3.3475838	-227.43747	45.023838	-58.231438	-229.81764	4.4668636	-60.597862	-209.56261	23.077883	-49.943138	-187.27339	0.98527336	11.522585	-218.68369	-20.030731	39.294373	-222.93773	-24.217445
Larache_359_14671	Antero-posterior	Larache	San Pedro de Atacama	Museo Arqueológico R.P. Gustavo Le Paige, San Pedro de Atacama, Chile	-41.436577	-44.182697	42.350021	-26.361801	-55.161243	37.274906	6.9444885	-89.434906	25.196991	14.494436	-98.275917	22.476879	35.672462	-206.28877	17.650108	-56.390984	-234.64801	55.081219	-89.883125	-190.34612	62.456249	-84.478127	-141.87465	60.060646	-65.488533	-123.54987	52.452122	-45.869019	-115.45044	44.532875	-52.964489	-74.160583	-1.1214018	-26.940401	-77.272217	6.3201876	-18.556555	-100.43766	-14.97761	-71.143173	-137.45313	-11.59129	-87.199203	-153.825	-5.2188454
Larache_222_11077	Non-deformed	Larache	San Pedro de Atacama	Museo Arqueológico R.P. Gustavo Le Paige, San Pedro de Atacama, Chile	-68.197617	-256.12341	44.193272	-68.686165	-247.30351	45.087006	-55.745899	-198.15317	41.057915	-54.413689	-188.29535	39.588867	16.36622	-132.8148	29.467463	93.7034	-186.72865	11.379003	84.044022	-245.98834	15.406234	46.059261	-262.55258	21.540512	14.480706	-251.55875	28.727001	-0.057401657	-241.46036	31.453709	-56.100769	-246.02679	-3.1402512	-59.428444	-230.77228	14.280853	-49.968468	-208.17757	-7.1508274	5.8102379	-235.05655	-27.57798	38.284515	-234.65245	-35.495255
Larache_220_11075	Non-deformed	Larache	San Pedro de Atacama	Museo Arqueológico R.P. Gustavo Le Paige, San Pedro de Atacama, Chile	-46.562622	-52.992893	91.894608	-32.904346	-58.41515	77.902573	2.9781604	-77.535027	40.680737	9.4116802	-78.832428	34.631073	54.936829	-160.66742	-11.292915	5.7738819	-238.78578	38.131847	-40.363941	-225.94383	85.773216	-52.347351	-180.61909	97.247665	-42.756767	-144.41281	88.70089	-28.257065	-127.8085	73.483788	-67.789307	-82.384453	45.698776	-35.366608	-76.340332	44.349712	-39.222782	-90.40519	15.482038	-70.436058	-145.66061	28.131611	-75.726341	-175.61885	27.692329
Larache_218_11079	Non-deformed	Larache	San Pedro de Atacama	Museo Arqueológico R.P. Gustavo Le Paige, San Pedro de Atacama, Chile	9.585433	-252.91838	101.27985	9.5952892	-233.21059	98.649628	11.675108	-185.03578	81.841324	11.477101	-175.45763	81.866852	10.637881	-115.25217	-0.50190735	9.4057503	-182.77667	-78.356537	8.2212563	-236.91869	-68.832001	8.8299112	-260.00677	-22.246202	9.4075899	-248.36963	10.92886	10.829593	-229.84798	26.893436	-40.107666	-234.08783	74.878197	-18.491186	-215.2881	78.887993	-38.756905	-192.88081	69.131638	-53.971024	-228.49829	8.2762566	-56.662338	-219.99042	-24.362158
Larache_129_11072	Non-deformed	Larache	San Pedro de Atacama	Museo Arqueológico R.P. Gustavo Le Paige, San Pedro de Atacama, Chile	78.213783	-253.14484	64.90583	76.269409	-242.19807	64.031738	58.346718	-195.47165	63.577484	55.223724	-183.55321	64.658569	-20.084803	-128.91832	50.111305	-96.819405	-190.06876	30.535622	-77.439873	-247.91545	30.158657	-35.183174	-264.19504	40.02861	-3.9762383	-252.77611	47.457066	9.7841797	-235.12946	50.983932	43.931541	-238.69421	105.11109	54.134247	-220.04213	87.536469	33.137424	-201.81964	105.74384	-20.607767	-236.1722	106.00485	-43.327534	-240.71384	104.45888
Larache_121_11076	Non-deformed	Larache	San Pedro de Atacama	Museo Arqueológico R.P. Gustavo Le Paige, San Pedro de Atacama, Chile	-5.3638167	-246.5748	-51.784462	-5.9884224	-236.66328	-46.920639	-6.9750075	-187.61104	-29.868141	-8.0341835	-178.59944	-29.956978	-7.0132246	-122.91072	55.811417	-9.469182	-190.36276	135.49112	-7.0934167	-245.68684	122.58686	-5.6088886	-261.62015	76.64843	-4.3786898	-253.03738	38.693871	-5.7258954	-232.62863	22.89785	42.761578	-230.83203	-19.812805	26.657034	-215.25684	-25.533783	39.409935	-191.77036	-12.546734	56.378834	-224.00215	46.281189	60.446083	-231.007	74.995056
Larache_118_13020	Antero-posterior	Larache	San Pedro de Atacama	Museo Arqueológico R.P. Gustavo Le Paige, San Pedro de Atacama, Chile	2.3986435	-62.502712	58.12397	-2.0740433	-71.199249	47.734375	-16.605621	-109.01083	13.186562	-19.698151	-115.22984	6.9399796	-20.233242	-211.51782	-12.84565	19.883602	-255.06926	67.004074	29.499372	-223.51105	106.16589	28.896484	-172.25056	109.97235	19.997242	-145.21518	92.684898	10.661514	-135.60571	71.239601	-43.469276	-92.264206	75.034409	-37.407581	-95.815063	53.295029	-53.970333	-119.61742	45.842976	-44.04258	-161.22102	101.242	-42.324585	-193.88631	108.08737
Larache_117_11073	Non-deformed	Larache	San Pedro de Atacama	Museo Arqueológico R.P. Gustavo Le Paige, San Pedro de Atacama, Chile	-65.841896	-240.05083	97.351173	-65.388199	-231.27649	96.742531	-51.22715	-179.22087	85.852974	-51.885185	-170.47656	85.237061	19.119637	-117.11055	32.413074	84.165131	-188.83456	-18.431793	63.642651	-254.13176	-3.2885284	36.72208	-261.91302	17.755291	7.3070984	-248.46928	42.141151	-1.9537659	-229.44467	49.098263	-71.32692	-232.88206	44.370647	-64.623596	-209.29768	63.787022	-67.383179	-189.17744	36.875099	-27.433998	-223.22713	-10.842945	-7.9915085	-227.24394	-31.599182
Larache_116_10757	Non-deformed	Larache	San Pedro de Atacama	Museo Arqueológico R.P. Gustavo Le Paige, San Pedro de Atacama, Chile	-94.554825	-246.74257	31.800041	-90.908554	-232.18289	29.64386	-74.148918	-183.22713	28.450348	-75.683105	-175.13329	28.016542	4.0090818	-111.17982	21.311573	96.820435	-170.1451	20.064991	80.162277	-250.13799	18.816536	35.381317	-260.41171	21.240822	1.2071152	-244.62468	21.741165	-15.287426	-227.49234	23.376171	-73.299995	-231.98628	-19.929375	-75.338379	-212.50056	-0.73249626	-65.071808	-189.97137	-22.1688	1.6435747	-221.29599	-37.128494	25.504398	-225.2316	-38.423904
Larache_114_11078	Non-deformed	Larache	San Pedro de Atacama	Museo Arqueológico R.P. Gustavo Le Paige, San Pedro de Atacama, Chile	-20.75119	-61.006409	87.930008	-12.584244	-64.465149	80.490929	22.833992	-87.604958	39.749195	30.75176	-86.687103	30.481441	55.752449	-180.33899	-4.9056358	5.0606871	-246.78072	46.414005	-34.257046	-231.79828	97.050354	-40.761978	-184.01561	105.00701	-32.406666	-148.52989	97.930435	-16.519878	-135.44775	82.174652	-47.708202	-88.463173	47.248966	-15.926317	-85.071594	44.06493	-21.472919	-98.038414	15.376546	-60.774612	-152.87563	32.453259	-69.448776	-177.25415	35.266323
Caspana_26-11604	Antero-posterior	Caspana	Upper Loa	Museo Arqueológico R.P. Gustavo Le Paige, San Pedro de Atacama, Chile	6.9264555	-201.9597	-72.300522	6.4424996	-186.59978	-57.903366	7.0007849	-138.19939	-40.871109	7.1940298	-126.51149	-38.891617	12.317432	-75.160507	34.592155	13.874245	-140.87622	107.79535	12.282679	-198.97464	96.868805	8.7048616	-217.62456	64.083496	7.0953135	-206.40688	29.715866	6.5061445	-187.02205	12.802319	55.70525	-189.5107	-40.742905	37.744801	-167.8681	-43.561668	57.311623	-150.35616	-29.324638	71.288712	-184.2887	31.64502	73.388962	-188.11961	60.998299
Catarpe_2765-12582	Non-deformed	Catarpe2	San Pedro de Atacama	Museo Arqueológico R.P. Gustavo Le Paige, San Pedro de Atacama, Chile	-45.77861	-210.5686	59.785126	-41.11998	-193.57417	58.553329	-27.174286	-143.58427	53.720818	-25.351852	-134.0666	53.162666	44.919865	-76.338463	11.408105	110.98407	-132.13855	-20.936478	100.52553	-193.16515	-18.833893	62.947086	-211.62331	1.754364	31.889256	-205.84569	17.957893	19.45739	-189.50809	25.99987	-45.436951	-191.59564	7.0508957	-42.366028	-173.61371	24.4758	-38.854797	-149.70433	4.5251389	8.6893082	-179.26068	-39.767792	34.72187	-178.64104	-54.669006
CoyO_3945-10036	Non-deformed	Coyo Oriente	San Pedro de Atacama	Museo Arqueológico R.P. Gustavo Le Paige, San Pedro de Atacama, Chile	-65.130829	-244.51999	59.903606	-63.956818	-232.41751	58.250092	-48.750656	-183.26689	48.522858	-48.943665	-172.91382	48.288055	14.735798	-115.05353	-2.3677139	78.176437	-185.75874	-45.688629	72.568558	-235.06918	-44.242035	39.883419	-261.95905	-18.709789	6.9545364	-251.12427	6.3771286	-5.1896744	-230.73096	15.224739	-74.10965	-232.31679	5.927124	-66.470047	-214.1376	21.202148	-67.791153	-190.64928	1.1170807	-30.875046	-224.07623	-47.824661	-11.117264	-222.88791	-68.198105
CoyO_3979-13553	Antero-posterior	Coyo Oriente	San Pedro de Atacama	Museo Arqueológico R.P. Gustavo Le Paige, San Pedro de Atacama, Chile	-67.107758	-197.41257	28.619705	-63.972229	-184.05327	29.445377	-44.723648	-143.35568	27.831821	-39.726288	-132.81909	27.282875	26.96743	-80.597366	20.705158	98.851318	-148.21962	3.7834129	85.265244	-192.98741	4.1088142	46.118618	-214.67374	10.286712	12.992178	-202.67592	15.158303	-1.5370359	-185.41199	18.21051	-50.910416	-182.64516	-20.582613	-50.677216	-167.05623	-3.5472507	-38.830139	-144.07768	-19.655447	8.975441	-181.03165	-48.011063	31.350185	-178.01888	-57.657623
CoyO_4004-9784	Antero-posterior	Coyo Oriente	San Pedro de Atacama	Museo Arqueológico R.P. Gustavo Le Paige, San Pedro de Atacama, Chile	-71.260269	-195.1609	64.757195	-63.135681	-181.23608	63.878067	-40.286499	-135.44911	59.395607	-36.437195	-122.96684	58.366867	39.234821	-76.190994	44.967678	110.90391	-129.57117	28.615288	84.059601	-202.00644	31.957415	46.67318	-213.35831	39.449722	15.304961	-197.50977	45.066544	0.56459045	-179.63989	49.660484	-52.029755	-180.23041	13.461304	-50.977448	-162.17445	29.384447	-41.443527	-139.05702	10.347172	5.3351135	-177.82364	-15.495735	24.330967	-183.54852	-24.932816
CoyO_4049-9870	Antero-posterior	Coyo Oriente	San Pedro de Atacama	Museo Arqueológico R.P. Gustavo Le Paige, San Pedro de Atacama, Chile	-55.115402	-230.67517	48.295914	-44.861328	-216.14589	43.477493	-22.297089	-171.76904	32.791809	-20.422913	-162.79366	32.447906	58.060013	-112.81072	-14.910318	116.58003	-192.50299	-48.772339	86.736938	-254.29503	-40.557076	56.202789	-261.62177	-17.686508	26.015854	-245.03172	0.91566467	14.966682	-222.1902	7.306572	-53.547287	-220.06606	-11.390305	-43.475311	-198.71106	6.1875916	-38.794479	-179.33781	-16.300964	2.0637589	-220.03387	-60.99147	21.717941	-230.74495	-76.294342
CoyO_4119-10037	Antero-posterior	Coyo Oriente	San Pedro de Atacama	Museo Arqueológico R.P. Gustavo Le Paige, San Pedro de Atacama, Chile	-6.9169083	-247.97009	89.135986	-6.3694077	-235.33295	88.633331	-3.2479668	-192.82689	67.406219	-1.8918343	-181.42357	65.196396	9.0270634	-125.1011	-10.564411	19.840614	-190.14754	-75.492615	17.267052	-242.74612	-57.245789	16.028202	-260.06732	-29.511318	10.160233	-252.70242	3.9505844	6.4997063	-235.97952	20.135109	-42.717213	-237.68224	54.578827	-27.36869	-220.95862	63.498428	-44.259624	-197.62242	48.841141	-51.729538	-233.90338	-6.4378452	-53.564484	-233.04578	-33.705864
CoyO_4150-9932	Antero-posterior	Coyo Oriente	San Pedro de Atacama	Museo Arqueológico R.P. Gustavo Le Paige, San Pedro de Atacama, Chile	85.945892	-243.18121	-22.637253	79.245651	-229.03426	-20.895531	63.238571	-183.20146	-14.666138	59.566833	-170.18869	-13.764565	-11.498665	-115.92912	13.529049	-79.74826	-170.48843	39.476601	-59.365265	-241.34949	33.418335	-27.054598	-263.15341	20.732647	3.8729248	-247.91432	8.8320017	18.688562	-229.33675	3.1914339	80.48037	-229.16342	30.977997	77.731598	-211.53192	18.317005	70.270088	-189.87366	33.716	19.489109	-230.24925	67.901024	0.59722137	-227.44336	84.684799
CoyO_5373-9950	Non-deformed	Coyo Oriente	San Pedro de Atacama	Museo Arqueológico R.P. Gustavo Le Paige, San Pedro de Atacama, Chile	-9.4763908	-247.43526	85.074509	-9.2029228	-229.42506	77.73056	-3.1081963	-181.04018	63.580704	-2.6994247	-172.21626	63.141769	22.813643	-113.47002	-19.543385	45.269283	-178.6653	-90.445557	42.669746	-235.35551	-81.059448	29.851318	-256.33392	-45.83054	18.316299	-244.34103	-10.313881	12.921448	-228.79169	7.7953453	-51.64299	-229.69147	40.242523	-31.716213	-210.85062	50.632843	-44.089153	-189.02589	34.417282	-43.33255	-223.79066	-36.989815	-36.79248	-229.34813	-65.099632
Coyo3_1-13208	Non-deformed	Coyo 3	San Pedro de Atacama	Museo Arqueológico R.P. Gustavo Le Paige, San Pedro de Atacama, Chile	-2.9008026	-247.38193	-64.795166	-2.5642624	-228.85498	-57.448212	-5.0255718	-179.53777	-43.56839	-5.3296871	-169.29893	-42.439667	-2.070133	-114.30872	47.075073	8.4570217	-180.86115	122.93773	15.048359	-240.76472	111.886	12.397522	-263.07047	64.131699	7.2528906	-245.04105	28.307098	4.6367455	-225.99557	15.471649	51.863876	-223.53848	-44.839584	31.575855	-206.38472	-45.703156	49.822891	-185.06485	-34.08786	67.827019	-223.3567	28.879858	75.756332	-214.89555	62.310528
Coyo3_28-13352	Antero-posterior	Coyo 3	San Pedro de Atacama	Museo Arqueológico R.P. Gustavo Le Paige, San Pedro de Atacama, Chile	-39.74231	-212.87415	-28.150238	-38.797256	-201.44679	-26.945129	-34.661377	-150.89063	-22.026306	-34.516571	-141.95119	-21.757523	22.085146	-67.856316	24.922543	84.584808	-132.63158	78.493828	84.319504	-185.63589	77.584641	50.476723	-211.28979	47.831074	21.425613	-202.50558	25.274799	11.222229	-189.6855	17.30442	6.8883057	-195.59286	-50.510689	-6.9001312	-183.80585	-42.628647	4.3336334	-158.89891	-53.046547	62.79689	-182.47845	-22.262665	82.629395	-185.49036	-12.253876
Coyo3_T17-13285	Antero-posterior	Coyo 3	San Pedro de Atacama	Museo Arqueológico R.P. Gustavo Le Paige, San Pedro de Atacama, Chile	44.894806	-190.72438	-55.305573	41.693954	-176.76524	-47.634476	31.217545	-133.88292	-22.867432	30.098419	-123.30772	-19.228729	-8.8766041	-71.550835	58.557938	-29.760468	-146.54404	111.2157	-21.105942	-195.50948	91.581985	-6.5325985	-213.19641	59.211567	7.0836926	-201.69295	27.32991	14.355599	-183.96927	13.135406	78.42749	-180.3502	-8.8930511	62.525711	-162.334	-18.176285	69.27507	-141.75394	7.0320129	66.040161	-179.4151	59.607155	57.757401	-182.7554	83.994415
CoyoO_4164-9779	Antero-posterior	Coyo Oriente	San Pedro de Atacama	Museo Arqueológico R.P. Gustavo Le Paige, San Pedro de Atacama, Chile	-11.032368	-197.65662	90.243134	-11.483049	-183.20113	86.882843	-6.7279587	-129.39717	74.453705	-6.6733742	-121.63291	73.017426	-0.59981871	-61.55307	-12.513494	8.3818207	-128.53546	-86.823669	1.948143	-198.01776	-67.149811	-0.11819804	-215.91721	-33.479115	-2.5529373	-201.35922	0.060317993	-1.3945453	-179.87257	16.163128	-59.087818	-183.44902	57.921722	-39.415447	-163.41096	66.117599	-53.745163	-136.62599	53.299271	-68.547546	-176.05623	-13.31537	-72.997849	-174.39316	-31.724825
CoyoO_5306-9803	Antero-posterior	Coyo Oriente	San Pedro de Atacama	Museo Arqueológico R.P. Gustavo Le Paige, San Pedro de Atacama, Chile	-10.950611	-208.67836	80.637192	-11.257336	-200.6171	80.557022	-7.9531097	-149.14226	73.346359	-8.1235313	-137.82741	73.545425	6.7200909	-69.505333	19.457596	32.492477	-114.89423	-60.124054	28.67614	-183.76335	-68.769547	22.73074	-215.74504	-33.172974	11.762114	-205.75713	2.8045502	7.6434975	-188.68661	17.518145	-50.126255	-195.66309	46.894196	-39.048759	-181.49184	56.653336	-51.660072	-156.11905	45.54129	-50.234528	-183.37003	-17.481972	-48.177322	-178.39372	-45.270275
CoyoO_5317-9806	Non-deformed	Coyo Oriente	San Pedro de Atacama	Museo Arqueológico R.P. Gustavo Le Paige, San Pedro de Atacama, Chile	92.963882	-207.71126	28.492325	89.87854	-192.24783	28.559959	73.392487	-142.56007	24.942936	71.411285	-133.90117	24.743114	-3.5166092	-77.192894	14.854418	-78.153046	-140.8299	-2.1070747	-71.759781	-189.34407	-1.6789379	-28.02655	-216.83224	6.5711794	7.2740936	-202.56296	10.831308	21.579262	-188.11847	14.093552	62.432251	-189.46991	65.091171	69.152832	-173.5683	55.124115	54.116623	-151.15761	69.625732	-10.768269	-184.19398	73.063004	-41.200565	-177.12186	71.467178
Q6_T10-104	Antero-posterior	Quitor 6	San Pedro de Atacama	Museo Arqueológico R.P. Gustavo Le Paige, San Pedro de Atacama, Chile	8.774044	-249.87021	91.025757	6.1952515	-233.70073	84.078568	1.6569519	-187.72231	72.76236	0.40747833	-175.71884	70.780823	-12.559621	-119.25249	0.98421478	-9.0354691	-179.9606	-85.833267	-7.3062592	-243.88637	-72.134918	-2.8749111	-262.4325	-31.151825	0.23717153	-248.79727	2.8349075	0.22306859	-232.84801	18.328995	-45.171486	-238.14342	72.555862	-28.311218	-221.02946	76.871033	-47.688007	-197.43152	64.890778	-65.371658	-230.32745	5.8308144	-68.874115	-236.86957	-16.933949
Quitor6_T14-0471	Antero-posterior	Quitor 6	San Pedro de Atacama	Museo Arqueológico R.P. Gustavo Le Paige, San Pedro de Atacama, Chile	92.472595	-195.48259	42.5466	82.542358	-176.25488	39.716873	63.74292	-133.82358	29.190163	61.376099	-121.19476	28.137115	-14.26911	-67.573082	2.3773041	-80.633438	-126.90163	-8.7882462	-58.395187	-201.32935	0.92648315	-30.686052	-215.27899	8.8144798	5.430954	-202.41795	17.673634	18.58987	-180.442	17.956997	44.912552	-178.64381	79.099106	50.709946	-160.35365	68.088058	37.103424	-137.64961	75.844971	-26.091953	-175.04384	75.710464	-54.769089	-176.53961	72.639732
Quitor6_T17-0222	Antero-posterior	Quitor 6	San Pedro de Atacama	Museo Arqueológico R.P. Gustavo Le Paige, San Pedro de Atacama, Chile	-68.196213	-197.40598	35.278038	-64.277969	-185.25359	35.051804	-44.530396	-143.18034	28.567841	-41.646652	-132.54025	28.382492	28.03944	-79.99482	3.7611847	99.280304	-148.69037	-18.905373	83.771118	-198.23738	-16.576145	45.524612	-215.74419	-4.2759171	13.276196	-201.45869	8.0081558	-2.2388816	-182.88358	13.219711	-58.761452	-185.52504	-18.31987	-58.736771	-170.56378	-1.2206345	-48.35717	-147.6738	-19.864403	-3.937767	-182.61018	-51.119263	22.616133	-176.48671	-67.1539
Quitor6_T29-3264	Antero-posterior	Quitor 6	San Pedro de Atacama	Museo Arqueológico R.P. Gustavo Le Paige, San Pedro de Atacama, Chile	37.965164	-206.36325	-74.836212	33.650398	-194.32072	-69.511551	24.819931	-148.15883	-59.148041	22.451637	-136.27998	-57.506302	1.5531597	-68.617607	14.09875	-6.0971203	-138.71284	91.364685	0.27479744	-189.56555	84.95784	9.4160633	-213.76656	47.639328	16.689949	-202.28233	10.864994	17.907051	-187.48169	-2.1273289	73.876999	-184.74706	-36.719307	57.704037	-170.11952	-47.805565	68.639275	-146.83601	-31.745453	73.910965	-175.40927	31.763615	71.661018	-170.28047	60.369415
SeqAlamOrient_1660-11852	Antero-posterior	Sequitor Alambrado Oriente	San Pedro de Atacama	Museo Arqueológico R.P. Gustavo Le Paige, San Pedro de Atacama, Chile	57.527344	-238.04088	59.347664	50.618469	-223.12668	52.684784	39.850586	-169.15256	32.403854	39.256439	-160.95531	30.903549	-16.266617	-111.35966	-49.083797	-56.015495	-183.13966	-91.546738	-48.816055	-240.17319	-75.169128	-23.631973	-261.37903	-38.432629	-2.4072571	-244.38403	-10.528536	8.3451653	-222.33833	-2.1610336	-4.7770081	-222.45056	67.577728	11.972847	-202.01823	57.871628	-9.4433289	-180.61955	56.069458	-57.075493	-224.15799	25.045677	-81.44294	-223.2049	-3.7441025
SeqAlamOrient_1665-11838	Antero-posterior	Sequitor Alambrado Oriente	San Pedro de Atacama	Museo Arqueológico R.P. Gustavo Le Paige, San Pedro de Atacama, Chile	-7.9700089	-247.81354	86.126694	-10.044178	-234.08214	85.738281	-8.5673828	-187.36667	70.735657	-9.0491982	-179.10036	69.810471	2.8457527	-116.14271	-5.2359161	18.784374	-169.03789	-78.067337	20.932972	-233.69891	-76.039658	13.637536	-254.95906	-39.403133	7.8010368	-245.33582	-2.686264	3.35812	-231.91182	16.256718	-52.580551	-236.00528	57.736908	-38.827789	-217.57195	60.812164	-53.687832	-196.8389	48.7854	-61.153412	-230.80888	-14.617571	-63.130539	-228.28056	-39.440727
SeqAlamOrient_1679-11839	Antero-posterior	Sequitor Alambrado Oriente	San Pedro de Atacama	Museo Arqueológico R.P. Gustavo Le Paige, San Pedro de Atacama, Chile	23.640488	-255.60951	-80.545258	23.324444	-242.9446	-78.3013	23.657837	-191.01968	-65.633621	23.176327	-179.62057	-63.746475	21.277971	-112.05844	13.607013	7.7203503	-169.06824	93.289825	7.6052556	-229.50121	87.111099	13.181552	-262.336	55.627579	14.604111	-250.15475	16.6681	16.131561	-238.93515	2.6219635	74.082336	-240.33435	-47.660233	57.581085	-221.95656	-53.496796	72.77372	-198.09186	-42.322891	81.67659	-227.10468	25.845608	85.333252	-224.16252	45.734459
Solcor_50-1948	Antero-posterior	Solcor	San Pedro de Atacama	Museo Arqueológico R.P. Gustavo Le Paige, San Pedro de Atacama, Chile	72.830887	-241.33568	-16.096123	67.81633	-229.43279	-11.643486	56.670578	-173.61092	-3.9158936	57.010025	-165.15994	-4.5601273	-23.860159	-106.75923	55.882397	-77.431427	-174.10835	94.336349	-73.50708	-238.72041	83.781387	-30.860252	-260.2814	51.643562	-0.091369629	-242.72273	32.650383	11.284393	-220.48598	25.611961	77.741875	-230.85477	41.283371	72.756393	-208.41624	25.62722	72.537033	-184.87358	49.709618	30.58828	-223.22072	97.431389	7.2682114	-226.61893	119.4333
Solcor_56-2150	Non-deformed	Solcor	San Pedro de Atacama	Museo Arqueológico R.P. Gustavo Le Paige, San Pedro de Atacama, Chile	-12.750324	-251.04741	82.279999	-12.827522	-238.23573	79.828186	-11.49921	-186.95796	62.860443	-11.619732	-177.60593	64.7146	2.6843548	-112.99401	-15.389809	27.760323	-173.43788	-92.921661	28.622982	-244.42233	-74.339996	20.633181	-257.27338	-40.167511	9.8925209	-242.28896	-5.1269989	4.2602558	-227.8187	8.7268143	-60.310402	-239.56122	43.494553	-43.93903	-217.30907	52.46373	-56.81213	-198.38058	39.135788	-55.521118	-229.10107	-27.333103	-50.012787	-225.25087	-57.931656
Solcor_69-2476	Non-deformed	Solcor	San Pedro de Atacama	Museo Arqueológico R.P. Gustavo Le Paige, San Pedro de Atacama, Chile	-10.07024	-248.03232	-68.564529	-6.6740799	-229.28638	-58.819305	-2.6878281	-179.35461	-44.155655	-2.5897522	-171.34706	-44.97879	16.597275	-112.39454	43.59193	30.973742	-168.62466	117.01689	32.520645	-243.51535	106.32912	20.869749	-261.35001	64.060318	12.524815	-245.79471	28.853863	8.9402704	-226.81851	11.535128	50.25518	-231.2502	-52.136642	29.305471	-208.5202	-49.87439	46.91703	-186.58119	-41.524841	78.281509	-222.30881	11.508636	89.169601	-227.68707	37.332218
Solcor_76-3086	Antero-posterior	Solcor	San Pedro de Atacama	Museo Arqueológico R.P. Gustavo Le Paige, San Pedro de Atacama, Chile	11.185362	-243.73	-53.189758	10.781966	-229.94661	-44.462051	11.113084	-176.76933	-28.011124	10.866189	-169.58786	-29.700195	9.5702972	-101.53545	60.726933	1.4432476	-183.8132	132.00087	5.1978035	-239.51352	124.86665	5.3920784	-261.55481	80.021034	7.0796967	-245.41542	41.338867	8.0766239	-224.12375	27.361298	63.626678	-226.67354	-19.050186	45.388798	-206.97975	-23.911026	59.422459	-184.17346	-10.629379	76.860016	-222.82851	51.347221	76.685013	-215.93245	83.808998
Solcor_107-13118	Antero-posterior	Solcor	San Pedro de Atacama	Museo Arqueológico R.P. Gustavo Le Paige, San Pedro de Atacama, Chile	85.123093	-246.00784	18.577896	78.597031	-227.63548	18.861664	59.461456	-175.68652	20.912544	59.514908	-167.77859	21.068573	-36.919006	-110.04653	31.264612	-91.106323	-178.14377	48.219574	-76.525299	-244.73564	43.84798	-38.494804	-261.23001	39.880108	-3.5852051	-247.54948	33.190647	10.674385	-226.3299	30.968552	65.8302	-229.11191	76.632408	65.455658	-207.06732	51.954033	55.351242	-184.18341	73.230621	-0.56048203	-226.59366	99.256943	-27.653484	-227.54951	107.07133
Solcor_111-3605	Antero-posterior	Solcor	San Pedro de Atacama	Museo Arqueológico R.P. Gustavo Le Paige, San Pedro de Atacama, Chile	77.113617	-246.18225	-33.124031	71.991501	-232.73914	-30.286201	53.980484	-189.32576	-20.698296	52.565063	-178.9017	-19.905388	-9.1918631	-117.17004	15.191128	-82.200531	-171.8381	50.104118	-66.835785	-246.33771	42.845009	-28.580559	-261.55603	22.489777	-0.78554916	-250.06197	6.8384094	12.125072	-230.04431	1.1750145	74.747864	-233.66335	19.562492	70.148132	-215.17389	3.1518478	66.893478	-193.73004	24.197624	26.109596	-231.33186	64.046371	5.1934052	-225.71162	84.210281
Solcor_111-3606	Antero-posterior	Solcor	San Pedro de Atacama	Museo Arqueológico R.P. Gustavo Le Paige, San Pedro de Atacama, Chile	-35.610504	-250.94594	79.968842	-34.912956	-240.72585	79.213974	-23.84967	-190.52477	67.117859	-21.500137	-181.36627	64.911987	25.507769	-119.33372	8.7657909	72.519516	-184.06395	-46.885315	63.387558	-232.80316	-36.016174	34.68222	-261.69687	-4.4820023	14.147144	-248.52063	18.236614	4.3320618	-233.0103	29.88489	-57.047615	-237.12724	37.356583	-46.995224	-219.88814	48.077881	-50.289803	-199.01639	26.947586	-26.736816	-230.44759	-23.491066	-10.520081	-220.09285	-49.897987
Solcor_T6-1080	Antero-posterior	Solcor	San Pedro de Atacama	Museo Arqueológico R.P. Gustavo Le Paige, San Pedro de Atacama, Chile	16.055691	-198.66522	103.18002	15.263406	-184.48192	98.724442	15.418319	-134.18904	75.396042	15.341994	-125.21033	70.886642	14.220804	-79.824875	5.3392801	9.8822174	-152.69844	-81.277115	6.4228191	-196.52136	-61.7845	4.2185006	-215.55183	-17.761566	7.9201441	-201.28296	17.880264	10.249325	-184.82755	28.832443	-37.38633	-184.35179	72.984467	-19.224808	-163.32751	78.165283	-35.925514	-140.5692	63.050659	-56.143173	-184.27066	14.018072	-60.389862	-184.43933	-17.786192
Solcor_T30-1683	Non-deformed	Solcor	San Pedro de Atacama	Museo Arqueológico R.P. Gustavo Le Paige, San Pedro de Atacama, Chile	6.6570215	-201.21552	86.891235	7.6840887	-185.31581	83.266815	8.1912622	-136.88867	69.673035	7.8554511	-127.58876	69.330536	2.8708723	-67.602531	-10.708175	8.1972294	-141.7392	-97.259323	8.2785625	-188.44794	-85.902817	7.9989457	-210.25107	-35.700962	8.873064	-193.61832	-5.3997087	8.8085585	-181.14195	15.864651	-40.438419	-189.06352	61.776825	-22.11116	-167.62236	68.944626	-40.736156	-146.23979	57.15004	-55.181076	-181.41504	-6.075449	-59.367813	-180.01756	-34.761345
Solcor_T58-2269	Antero-posterior	Solcor	San Pedro de Atacama	Museo Arqueológico R.P. Gustavo Le Paige, San Pedro de Atacama, Chile	24.361557	-214.02951	83.502472	25.196129	-198.79378	79.510742	26.430977	-151.45668	69.594925	26.305901	-144.08102	68.082565	14.290762	-71.315987	0.69001961	-7.4189758	-128.1217	-82.554291	-9.7383842	-191.5085	-72.645706	-0.2568326	-216.60109	-30.922834	7.099319	-201.71678	2.376498	12.915964	-187.14218	17.039715	-25.17281	-194.60748	72.353424	-7.3377419	-179.81233	76.230225	-23.730213	-155.07378	68.799759	-54.32341	-178.57935	15.298042	-64.703201	-174.37567	-10.189453
Solcor3_T58-2269	Antero-posterior	Solcor 3	San Pedro de Atacama	Museo Arqueológico R.P. Gustavo Le Paige, San Pedro de Atacama, Chile	23.497208	-215.03587	83.454987	24.560719	-200.12988	80.009781	26.349693	-151.4735	69.626419	26.911655	-144.53261	68.047058	12.044342	-71.019577	-3.3942699	-5.3412132	-128.37564	-83.406281	-8.653492	-192.05124	-72.519623	-0.81862783	-216.7142	-30.835438	7.4707899	-201.58583	1.8190179	13.456536	-187.05977	17.071112	-24.507227	-194.14502	72.890259	-5.1646404	-179.82019	75.763283	-22.254225	-151.19383	70.149216	-54.555359	-178.38139	14.972195	-65.644714	-170.68683	-4.1558914
Solcor3_T62-2367	Non-deformed	Solcor 3	San Pedro de Atacama	Museo Arqueológico R.P. Gustavo Le Paige, San Pedro de Atacama, Chile	-32.400654	-202.08224	78.307236	-29.963718	-188.66158	74.289642	-22.4072	-142.1021	62.437881	-21.378407	-131.16476	60.782578	15.611073	-73.084175	-5.7683105	48.441734	-132.2534	-81.930786	42.294922	-191.03154	-66.322754	27.377705	-210.33109	-34.463223	10.352774	-201.22987	-2.2456062	3.1069121	-184.85242	11.260399	-62.205063	-190.51575	32.792847	-49.149376	-169.92207	48.859085	-58.867958	-147.89992	27.924026	-45.315903	-180.51181	-34.214264	-33.211945	-173.49892	-63.991058
Solcor3_T84-2883	Non-deformed	Solcor 3	San Pedro de Atacama	Museo Arqueológico R.P. Gustavo Le Paige, San Pedro de Atacama, Chile	-15.72723	-199.65582	89.226624	-14.397102	-187.09538	87.857498	-11.609608	-139.13571	73.227509	-11.666817	-132.93059	74.248184	-0.27438402	-71.497414	-11.941722	10.272314	-133.60974	-90.552872	7.7983093	-184.39578	-82.767044	-0.023974895	-207.75784	-36.151276	-3.6000443	-201.70282	-0.72177124	-5.38165	-182.76698	16.231884	-60.038624	-187.12793	60.594757	-42.923759	-169.0672	66.50029	-57.130745	-146.33549	55.37262	-65.068329	-180.88107	-13.693691	-60.891251	-177.41603	-50.1371
Toconce_80-11258	Antero-posterior	Toconce	San Pedro de Atacama	Museo Arqueológico R.P. Gustavo Le Paige, San Pedro de Atacama, Chile	71.574173	-206.15051	-32.296906	71.786224	-198.14206	-32.484131	64.58757	-147.88341	-25.661201	64.603378	-141.52875	-25.329811	4.7245808	-75.300705	19.782391	-63.545074	-129.5112	58.712166	-57.897705	-183.76022	58.260559	-31.35137	-213.07347	37.871082	-0.65675354	-206.68987	16.789539	16.542152	-190.15276	4.6517067	81.561478	-196.35585	18.586838	78.793518	-181.98863	1.5313797	79.995667	-156.87672	21.474998	37.12545	-184.96759	71.13974	6.1818161	-176.36917	91.765411
Catarpe_2773-12581	Non-deformed	Catarpe 2	San Pedro de Atacama	Museo Arqueológico R.P. Gustavo Le Paige, San Pedro de Atacama, Chile	-8.6142044	-212.31143	84.913361	-7.6753006	-196.19844	79.000626	-4.1652374	-144.37193	68.628021	-4.1315346	-134.94611	68.421204	12.608242	-71.732758	-10.704556	30.098797	-141.85892	-85.421936	24.474483	-192.71802	-75.155472	17.05411	-211.89754	-35.834011	10.898794	-203.64053	-2.5245714	7.4700432	-186.51706	13.565479	-50.827431	-192.80432	50.130524	-34.857426	-175.37767	59.195938	-48.846275	-151.00301	45.42662	-52.068222	-180.92522	-17.796289	-48.746002	-177.09883	-45.934155
Catarpe_2962-12795	Non-deformed	Catarpe 2	San Pedro de Atacama	Museo Arqueológico R.P. Gustavo Le Paige, San Pedro de Atacama, Chile	80.243271	-198.87587	-49.564087	77.644775	-189.55977	-48.111359	64.328125	-147.33531	-43.527328	64.324814	-136.39563	-43.548447	1.2132282	-83.168457	-4.0761566	-61.967163	-139.97609	52.604691	-44.797745	-196.99051	49.482376	-19.193199	-213.5553	28.089951	9.6337433	-203.81667	5.3710079	19.98531	-191.95677	-4.7335224	88.334763	-189.9138	-4.0740891	82.601044	-175.71075	-19.521912	81.4832	-151.85231	-0.78888702	41.7659	-180.49687	48.418137	21.217056	-177.98012	69.115128
CoyO_3942-10028	Non-deformed	Coyo Oriente	San Pedro de Atacama	Museo Arqueológico R.P. Gustavo Le Paige, San Pedro de Atacama, Chile	33.819164	-248.34669	-81.224823	33.12743	-233.11211	-78.285538	28.244301	-181.35182	-64.410904	27.714314	-171.94928	-65.328949	-7.320118	-112.97356	30.138382	-33.572517	-191.1895	103.49132	-32.421165	-251.94238	89.616089	-11.075695	-259.96964	39.43177	2.2832332	-245.09749	7.9079833	9.0324745	-227.8813	-11.039264	75.088364	-236.9247	-36.506195	58.703465	-213.93903	-50.190674	72.041206	-193.23021	-30.855957	61.055443	-221.85718	35.936268	55.535324	-223.57867	63.545006
CoyO_4006-9840	Non-deformed	Coyo Oriente	San Pedro de Atacama	Museo Arqueológico R.P. Gustavo Le Paige, San Pedro de Atacama, Chile	11.248119	-237.06697	96.275406	10.380196	-225.38176	91.239288	6.968811	-173.75119	67.042587	7.5956669	-165.74135	66.302734	-1.1273661	-113.44359	-20.907574	0.15422344	-168.17931	-103.13058	-7.3174686	-248.34459	-86.962143	-3.7035332	-261.87592	-42.121689	-0.055260763	-248.06453	-5.2535667	2.8119721	-228.52394	13.876429	-47.663857	-227.60747	73.561417	-22.609941	-205.08833	74.435318	-45.250343	-181.87207	60.914459	-67.092316	-225.85075	-3.8955736	-69.803284	-227.18341	-40.742657
CoyO_4022-9782	Non-deformed	Coyo Oriente	San Pedro de Atacama	Museo Arqueológico R.P. Gustavo Le Paige, San Pedro de Atacama, Chile	34.534157	-246.79713	76.613144	33.555237	-231.32529	66.992722	28.73925	-181.40849	48.643738	28.581894	-170.004	47.016937	4.9751015	-115.2232	-30.44652	-23.483311	-178.83815	-108.84129	-19.968483	-253.50755	-86.821014	-5.6051178	-258.78534	-48.020203	5.6770325	-244.07901	-16.75906	11.091055	-227.37495	-2.4184456	-22.238731	-230.10561	65.65274	-0.95050812	-209.90608	58.891418	-25.192879	-189.00832	51.271362	-58.456161	-225.76532	-2.2675247	-71.644684	-230.04265	-21.896278
CoyO_4041-9865	Non-deformed	Coyo Oriente	San Pedro de Atacama	Museo Arqueológico R.P. Gustavo Le Paige, San Pedro de Atacama, Chile	-6.4107895	-246.46584	75.570343	-7.0367279	-239.76904	71.124252	1.2783508	-187.96133	59.301346	1.7656708	-176.5029	59.50087	45.930355	-118.19586	-20.310974	74.160889	-181.34888	-93.537704	68.187019	-248.29189	-81.89711	47.623726	-261.40497	-39.340652	34.196503	-250.81744	-6.1154747	25.103439	-231.6033	12.788013	-38.116081	-231.21188	29.205666	-23.650291	-215.38348	42.940445	-33.149052	-193.75046	24.553711	-17.525925	-224.7701	-39.071537	-10.716095	-222.32481	-67.721611
CoyO_4078-9824	Antero-posterior	Coyo Oriente	San Pedro de Atacama	Museo Arqueológico R.P. Gustavo Le Paige, San Pedro de Atacama, Chile	22.659853	-242.2256	88.494064	19.892935	-228.80638	80.983368	16.615557	-182.4493	64.997467	15.808875	-175.95284	64.551636	9.3324909	-115.04394	-12.386654	21.228127	-175.81746	-93.689407	22.576033	-247.99214	-74.069412	26.155149	-262.06284	-32.331116	24.371382	-243.99936	0.96936035	22.805092	-229.07362	13.881638	-21.902069	-233.90488	59.562485	-8.6603689	-217.16409	65.35585	-26.34947	-198.94849	55.030212	-34.595123	-229.86998	6.5257034	-42.522873	-237.84874	-14.498741
CoyO_4090-10042	Non-deformed	Coyo Oriente	San Pedro de Atacama	Museo Arqueológico R.P. Gustavo Le Paige, San Pedro de Atacama, Chile	-50.251015	-242.0284	-56.802551	-47.567413	-227.61003	-51.542252	-33.929886	-174.60411	-26.664886	-32.946609	-165.73663	-24.799881	21.003059	-122.59966	50.880074	66.944794	-178.67978	100.92769	56.858879	-249.99457	85.22229	26.277443	-262.73676	46.421886	4.4316025	-244.10619	20.052364	-5.590601	-224.77744	8.5190315	5.9388428	-226.40074	-61.40094	-11.864716	-205.17583	-50.152626	12.193298	-184.16455	-49.579948	61.920853	-222.60657	-13.556732	83.396286	-225.28404	10.574837
CoyO_4093-10041	Oblique	Coyo Oriente	San Pedro de Atacama	Museo Arqueológico R.P. Gustavo Le Paige, San Pedro de Atacama, Chile	79.195129	-245.76115	16.55957	74.775269	-228.5575	16.097664	57.69516	-179.41968	11.634018	57.409515	-168.79962	11.791561	-37.535736	-118.03011	-9.0309258	-111.08208	-179.89729	-22.894489	-97.751862	-240.80159	-16.948563	-52.577637	-260.63437	-7.3220053	-16.533962	-251.41064	-0.71425176	1.9498739	-233.49937	0.74377859	44.481308	-229.21281	63.629166	53.989624	-205.70041	43.619873	34.264297	-185.78865	58.826733	-31.884758	-225.85997	61.102661	-60.260235	-230.98917	58.960457
CoyO_4129-11453	Non-deformed	Coyo Oriente	San Pedro de Atacama	Museo Arqueológico R.P. Gustavo Le Paige, San Pedro de Atacama, Chile	84.099899	-244.65494	-10.319954	76.462555	-229.85799	-8.1394653	61.069077	-182.46159	-5.8884659	61.301956	-174.96927	-6.7310638	-23.720329	-114.40467	21.442146	-99.09288	-189.71449	46.273293	-76.228333	-249.35129	41.65683	-32.53635	-261.02036	26.64349	1.1570702	-246.44073	17.573622	16.028778	-228.15578	13.277802	78.936089	-232.60873	42.632008	72.867752	-213.64581	24.346283	67.176193	-189.98608	45.722935	13.065517	-229.81914	75.150513	-8.7022934	-230.90106	87.39357
CoyO_4147-9982	Non-deformed	Coyo Oriente	San Pedro de Atacama	Museo Arqueológico R.P. Gustavo Le Paige, San Pedro de Atacama, Chile	74.28447	-250.88741	-22.184875	72.175995	-237.00864	-21.301598	61.56926	-187.29633	-16.86245	59.869339	-176.17366	-16.946526	-15.709061	-113.3219	23.018772	-88.227417	-181.27869	58.422012	-77.586197	-233.14217	57.031319	-36.795311	-257.42938	38.374851	-5.8331251	-251.14923	20.631235	12.068857	-230.41824	11.785038	73.327698	-232.90834	28.54055	72.864029	-216.8235	9.6744156	68.278107	-192.46422	31.339478	25.981659	-225.54051	74.276871	0.67311096	-223.74298	93.953827
Coyo3_3-13223	Antero-posterior	Coyo 3	San Pedro de Atacama	Museo Arqueológico R.P. Gustavo Le Paige, San Pedro de Atacama, Chile	47.266968	-251.62216	-81.219971	46.630661	-239.83705	-77.326477	42.730797	-188.78256	-63.873566	41.416927	-178.35339	-62.806717	29.146538	-111.61481	18.387465	11.067341	-159.08217	98.225586	13.228271	-235.67899	93.910797	20.683037	-257.77142	50.332458	26.634119	-250.48193	13.893812	30.447834	-230.22202	-6.8199301	88.967377	-240.56573	-46.961487	74.332291	-217.77765	-56.143082	91.148048	-194.72842	-39.573883	91.253265	-227.25516	30.998081	90.728577	-222.05408	62.348209
Coyo3_13-13304	Non-deformed	Coyo 3	San Pedro de Atacama	Museo Arqueológico R.P. Gustavo Le Paige, San Pedro de Atacama, Chile	-70.511002	-247.80309	13.950375	-63.394058	-232.71098	11.644379	-49.684784	-187.72453	7.7050819	-47.39473	-176.16089	7.8443336	25.73826	-123.64844	-8.1312132	99.018829	-177.44656	-14.683254	90.369232	-241.99677	-17.409489	49.377197	-261.65915	-10.069689	14.887041	-251.55069	-3.1829143	-0.90660858	-233.54419	-0.16868401	-51.134537	-231.75253	-38.075443	-52.625778	-217.93141	-21.949697	-44.031219	-194.37541	-37.989925	8.5224304	-226.92882	-66.634537	35.580734	-230.3674	-75.202713
Coyo3_18-13318	Non-deformed	Coyo 3	San Pedro de Atacama	Museo Arqueológico R.P. Gustavo Le Paige, San Pedro de Atacama, Chile	76.343124	-248.47057	36.968384	69.487473	-231.18242	35.227448	58.512634	-179.91292	28.621002	59.082062	-170.90529	29.011566	-28.155598	-110.07664	-10.542444	-96.253571	-174.76967	-40.02364	-86.865845	-239.52196	-32.223618	-41.993179	-259.33578	-12.488626	-10.452869	-248.16206	1.6528816	4.5192971	-228.04355	9.4154949	28.82933	-232.01961	75.064621	42.036743	-210.48949	60.434937	27.712585	-189.94385	70.887932	-40.118965	-223.05278	60.239319	-67.759499	-221.26329	52.617111
Seq_Alam_408-10527	Non-deformed	Sequitor Alambrado	San Pedro de Atacama	Museo Arqueológico R.P. Gustavo Le Paige, San Pedro de Atacama, Chile	-58.483551	-250.29243	8.8952293	-54.000412	-239.75589	10.916763	-39.816971	-193.55064	21.799129	-38.448364	-184.74976	23.400944	31.612757	-127.1409	53.067951	102.20321	-188.47771	82.534088	91.769234	-240.1794	72.19606	60.322083	-260.2168	55.521351	25.498413	-253.04333	42.383076	9.8953896	-239.03737	37.772755	-16.986412	-234.94867	-23.58787	-31.497734	-218.31404	-5.9146461	-10.878006	-196.22542	-18.096409	51.061356	-225.34473	-14.689316	80.626129	-221.29759	-5.7474976
Seq_Alam_659-10622	Non-deformed	Sequitor Alambrado	San Pedro de Atacama	Museo Arqueológico R.P. Gustavo Le Paige, San Pedro de Atacama, Chile	22.23756	-258.31198	-52.430298	21.375065	-243.63029	-51.563538	16.156031	-196.76247	-41.356201	14.688457	-185.93504	-41.497375	3.0544369	-127.56399	33.246464	-0.84680152	-172.78854	114.98938	8.7363129	-236.67595	112.35188	11.504553	-257.90686	69.288162	14.864319	-253.45279	36.365986	15.23712	-237.05524	18.393208	67.149605	-239.19569	-27.362595	48.970417	-223.27788	-35.572441	63.705139	-202.5089	-23.671844	73.73703	-228.17912	44.071049	72.807968	-223.90007	74.164001
Seq_Alam_775-10703	Non-deformed	Sequitor Alambrado	San Pedro de Atacama	Museo Arqueológico R.P. Gustavo Le Paige, San Pedro de Atacama, Chile	-65.60231	-248.00793	-17.489136	-62.259674	-230.90395	-11.92881	-47.226013	-181.71861	-1.5229645	-46.522644	-172.55708	0.53761292	21.295753	-120.65003	38.72612	101.14143	-187.09505	71.009018	92.446991	-243.86459	63.396683	47.365246	-261.64319	39.042179	11.604065	-241.8421	21.690208	-0.23725128	-230.65855	16.213329	-22.054611	-227.23285	-45.637421	-33.62999	-210.08061	-32.032787	-13.392853	-188.91425	-40.79718	47.151108	-222.03598	-27.195206	74.648384	-222.127	-16.586334
Seq_AlamO_1303-11836	Non-deformed	Sequitor Alambrado Oriente	San Pedro de Atacama	Museo Arqueológico R.P. Gustavo Le Paige, San Pedro de Atacama, Chile	31.634338	-237.34402	80.847763	28.889042	-223.86807	72.364319	22.782631	-174.36699	48.314682	22.453979	-163.31517	46.825485	6.5138841	-108.61317	-22.928856	-14.135475	-185.16498	-117.88029	-10.12241	-246.62358	-101.05551	2.9744759	-262.49091	-51.085243	10.225521	-247.52281	-15.667816	14.484936	-226.3452	-3.0124054	-25.834011	-226.75473	62.143265	-9.0286903	-204.97353	60.403137	-27.330021	-183.29448	47.642288	-53.70665	-226.71736	-9.8195267	-62.646805	-233.77394	-35.66291
Seq_AlamO_1618-11943	Antero-posterior	Sequitor Alambrado Oriente	San Pedro de Atacama	Museo Arqueológico R.P. Gustavo Le Paige, San Pedro de Atacama, Chile	-41.503365	-244.53853	-44.513687	-39.49424	-234.68929	-42.890396	-30.836334	-185.51192	-27.899643	-30.090309	-175.42625	-28.072815	23.203402	-110.09827	33.307331	71.509506	-169.78009	95.188416	65.013306	-234.59673	89.449142	34.841236	-262.19312	54.530655	13.402027	-250.76613	28.803612	2.6593018	-230.81268	15.614037	14.141479	-235.00752	-55.891327	-2.7023163	-215.91371	-48.690704	16.433441	-191.32587	-49.296783	67.254822	-229.80251	-9.406456	85.34449	-229.12604	2.3815231
Seq_AlamO_1666-11538	Non-deformed	Sequitor Alambrado Oriente	San Pedro de Atacama	Museo Arqueológico R.P. Gustavo Le Paige, San Pedro de Atacama, Chile	39.75222	-253.19022	91.398972	41.012512	-243.88847	92.623291	37.392586	-191.45135	76.582581	37.943024	-183.09111	77.71283	13.05302	-115.9944	2.3380508	-15.641754	-179.74095	-78.655746	-13.67831	-232.49664	-75.205612	-1.374382	-257.6702	-30.702654	11.736029	-248.22127	5.7818413	17.015182	-233.46115	23.625324	-12.407936	-236.282	87.239311	5.2526093	-219.57053	85.817505	-10.369255	-194.7068	81.621712	-52.661682	-226.18044	24.126091	-65.340912	-228.12912	-1.2104263
Seq_AlamO_1678-11830	Non-deformed	Sequitor Alambrado Oriente	San Pedro de Atacama	Museo Arqueológico R.P. Gustavo Le Paige, San Pedro de Atacama, Chile	-61.784332	-246.89011	-48.336395	-55.620605	-235.89456	-43.365654	-46.625122	-182.20775	-28.829575	-46.7285	-174.19444	-27.490753	22.578142	-121.1274	34.20195	80.472717	-180.50298	81.56044	75.677834	-240.70755	67.928741	38.153984	-263.2774	35.621761	11.045202	-245.96339	11.590576	-3.9213085	-226.94012	1.5391655	-8.8167725	-230.38318	-72.588615	-23.427933	-209.97697	-59.087284	0.027267456	-188.84253	-61.284485	54.065605	-222.17035	-28.884178	77.175644	-223.63515	-14.763657
Seq_AlamO_1682-11855	Non-deformed	Sequitor Alambrado Oriente	San Pedro de Atacama	Museo Arqueológico R.P. Gustavo Le Paige, San Pedro de Atacama, Chile	-59.773346	-250.37239	40.696716	-55.353577	-234.81995	39.297302	-36.112823	-185.34468	35.583771	-34.96637	-174.73743	36.276428	47.564686	-117.30534	6.0760546	118.08237	-190.72241	-35.831665	105.17671	-239.83195	-36.322739	65.546318	-260.61624	-21.235167	28.612434	-250.12572	-4.0944118	10.713577	-230.79114	5.8350801	-54.979095	-229.38206	-20.82209	-52.790955	-211.48465	1.9694595	-44.593002	-186.71329	-15.721718	4.5351791	-216.34706	-64.644165	35.524521	-216.49785	-78.908569
Seq_AlamO_1703-10738	Non-deformed	Sequitor Alambrado Oriente	San Pedro de Atacama	Museo Arqueológico R.P. Gustavo Le Paige, San Pedro de Atacama, Chile	-66.343018	-237.12793	-19.260345	-56.577881	-223.26382	-14.994736	-36.738739	-174.49583	-6.5354462	-35.7547	-166.4039	-6.9320145	56.905006	-114.47256	24.245934	118.39417	-185.75659	46.601807	100.48639	-245.60646	40.09156	55.185032	-261.69504	24.52132	23.907021	-248.07748	14.221125	9.4185839	-226.37241	10.046988	-22.582397	-229.39059	-55.449745	-31.084938	-207.94362	-38.124882	-9.9783936	-187.91559	-49.064629	45.066944	-226.86394	-43.869324	76.184341	-227.75465	-40.467072
Solcor3_2-986	Non-deformed	Solcor 3	San Pedro de Atacama	Museo Arqueológico R.P. Gustavo Le Paige, San Pedro de Atacama, Chile	77.599442	-236.59895	50.185898	70.790512	-224.26201	45.436996	57.364929	-178.22835	36.757416	58.609985	-166.24924	36.929611	-17.482933	-107.33134	-19.848879	-77.540237	-177.70096	-74.570023	-70.844421	-243.76917	-63.797531	-31.045891	-261.70377	-29.386972	0.23654175	-251.31599	-6.0968037	11.696482	-227.98387	2.9899778	20.623352	-227.9911	78.838966	35.093124	-207.9563	64.001427	14.597527	-182.11224	70.08432	-41.51152	-222.05844	43.047043	-70.479027	-221.67499	27.079193
Solcor3_19-1447	Non-deformed	Solcor 3	San Pedro de Atacama	Museo Arqueológico R.P. Gustavo Le Paige, San Pedro de Atacama, Chile	54.007584	-245.40581	100.03113	52.949249	-231.40445	98.160065	39.890442	-174.35225	81.46402	38.718872	-164.82632	80.76918	-22.325399	-110.49217	4.5630341	-68.559998	-178.35396	-54.096283	-62.310257	-240.2856	-35.26088	-34.533623	-254.64006	-2.8772278	-8.188693	-243.87196	26.896791	1.581964	-225.93842	37.678883	-3.7530365	-229.10878	115.40103	17.095398	-205.1413	104.30672	-4.897934	-179.51038	104.68443	-60.598328	-221.57213	66.191971	-83.258438	-221.36455	42.321289
Solcor3_65-2396	Antero-posterior	Solcor 3	San Pedro de Atacama	Museo Arqueológico R.P. Gustavo Le Paige, San Pedro de Atacama, Chile	-43.0355	-237.59378	63.684921	-41.797699	-227.59055	63.51001	-25.969749	-180.6916	46.439713	-25.979736	-173.05937	46.17482	27.72678	-120.17712	-20.703413	76.082916	-174.14424	-77.592468	60.573433	-244.23831	-67.546951	36.756069	-261.70651	-35.537842	17.269688	-248.66281	-8.1728134	6.0118713	-227.2963	7.2854156	-66.769539	-228.23573	10.377724	-56.972801	-210.46126	25.347885	-57.184593	-189.96916	8.7471313	-35.521027	-224.62239	-49.496391	-23.376221	-221.60472	-73.789268
Solcor3_117-13156	Non-deformed	Solcor 3	San Pedro de Atacama	Museo Arqueológico R.P. Gustavo Le Paige, San Pedro de Atacama, Chile	-3.4129887	-245.96367	112.76639	-2.7504892	-232.17937	105.07416	0.57994556	-182.42303	79.681015	0.38769245	-172.94762	78.647537	6.2358351	-119.1899	-9.3076229	16.43206	-192.93744	-87.571381	12.609506	-252.1084	-64.818054	8.7670784	-261.57419	-24.900963	5.9389286	-250.06116	10.744734	4.7080374	-231.29987	28.142178	-49.977699	-232.62167	74.967651	-32.547302	-212.87325	81.316422	-47.81345	-191.63161	64.968842	-55.740082	-227.14038	4.0333548	-55.383072	-230.10297	-21.128448
Solcor3_119_13586	Non-deformed	Solcor 3	San Pedro de Atacama	Museo Arqueológico R.P. Gustavo Le Paige, San Pedro de Atacama, Chile	-67.129745	-255.42517	42.182381	-64.931198	-248.40544	42.587791	-54.530472	-198.56514	43.136909	-54.58519	-189.68777	44.222946	12.745213	-123.99848	14.965645	96.209213	-190.87697	-21.67067	87.394043	-243.33974	-20.733002	43.096474	-261.31345	1.6611805	10.23012	-250.89917	15.204103	-7.0805359	-235.57648	22.624958	-65.827049	-241.89342	-7.2767868	-65.096649	-225.69017	11.831232	-60.823776	-201.41273	-6.6188126	-12.578789	-228.83499	-41.481689	15.531609	-226.93465	-54.024757
Toconao_237-11753	Non-deformed	Toconao	San Pedro de Atacama	Museo Arqueológico R.P. Gustavo Le Paige, San Pedro de Atacama, Chile	-78.198975	-230.62386	59.199387	-72.158249	-215.45656	56.193962	-49.361725	-162.61282	44.235046	-47.7005	-156.21297	43.413155	35.973213	-115.45782	-7.3107929	99.309906	-195.9529	-36.920677	72.31572	-254.93513	-23.262344	24.698967	-259.97586	2.0568008	-2.7182541	-243.65829	16.530109	-13.301552	-223.80545	23.570377	-80.780884	-215.40514	2.315918	-71.289291	-197.22543	17.058319	-64.783539	-173.77686	-4.6208649	-22.704224	-225.0172	-44.886505	1.5824432	-233.59328	-62.737717
Toconao_4745-13078	Non-deformed	Toconao	San Pedro de Atacama	Museo Arqueológico R.P. Gustavo Le Paige, San Pedro de Atacama, Chile	49.172585	-247.51613	72.706192	47.008888	-237.39087	69.525742	40.623699	-191.60634	60.082893	39.309235	-184.11813	60.054199	-6.518692	-127.29613	-7.8056998	-49.346916	-191.69124	-68.953438	-43.013214	-244.23317	-57.970245	-14.917296	-262.56775	-22.874588	2.3374691	-254.77448	2.6842976	13.294744	-237.59767	19.888424	0.22986603	-235.29527	87.958282	16.906258	-220.08049	78.951851	-3.4630737	-198.36984	78.652946	-46.693542	-234.1377	37.036957	-64.842712	-232.94727	12.850624
Caspana_9-11652	Oblique	Caspana	Upper Loa	Museo Arqueológico R.P. Gustavo Le Paige, San Pedro de Atacama, Chile	-46.30407	-198.62276	-61.048325	-45.860291	-184.6431	-58.581955	-36.440865	-135.56326	-41.837677	-35.759369	-126.63083	-40.248962	3.4576473	-65.91021	36.310581	42.035179	-135.91183	109.28717	33.407753	-195.36696	86.192627	15.658363	-214.21782	49.904308	-2.272541	-202.37146	18.591883	-11.598686	-184.14119	2.3647461	11.694954	-184.90681	-64.004379	-5.8704453	-165.82436	-61.362137	12.864235	-144.22458	-53.352097	52.590378	-177.13261	-8.6861954	70.06015	-168.89575	16.264122
Caspana_21-11651	Oblique	Caspana	Upper Loa	Museo Arqueológico R.P. Gustavo Le Paige, San Pedro de Atacama, Chile	-61.551682	-193.46201	-46.944809	-58.031395	-180.66267	-45.650986	-39.968735	-131.01797	-35.522797	-38.071594	-120.83457	-34.676994	44.33939	-73.56987	21.816174	102.82215	-141.84921	61.248711	88.307587	-195.33888	53.005478	43.939114	-215.95041	24.122662	15.464962	-201.51778	3.4987907	0.95107651	-182.90591	-6.3005257	-11.66449	-180.40775	-77.461815	-27.408859	-158.92056	-61.151398	-0.98724365	-138.92599	-68.850395	52.856384	-179.09358	-47.922577	78.505554	-181.11353	-37.583641
Caspana_24-12111	Non-deformed	Caspana	San Pedro de Atacama	Museo Arqueológico R.P. Gustavo Le Paige, San Pedro de Atacama, Chile	-83.035507	-200.31192	-22.136784	-77.247604	-187.96265	-20.729553	-62.248184	-135.98833	-18.559399	-62.146866	-126.42928	-17.916168	29.565086	-68.044861	-1.562602	101.49614	-138.47044	17.422871	88.065262	-195.92715	13.474339	39.908882	-215.77228	0.64332068	6.5194778	-200.25838	-6.0428638	-7.6880112	-183.01218	-8.6229324	-45.095322	-185.0587	-66.636032	-54.738434	-165.94556	-49.248543	-38.561844	-143.61378	-63.593018	21.401371	-174.66704	-64.731491	52.306675	-171.10275	-59.401901
Catarpe_2764-12576	Non-deformed	Catarpe2	San Pedro de Atacama	Museo Arqueológico R.P. Gustavo Le Paige, San Pedro de Atacama, Chile	8.648181	-200.99731	109.26036	9.1186543	-184.92242	107.38602	12.590379	-132.82364	85.859558	13.2575	-122.84003	86.051285	11.392169	-70.34214	-7.1158066	11.926559	-137.1255	-82.654266	12.434465	-201.01147	-64.99881	11.110753	-210.86263	-16.602058	10.870217	-201.74654	21.363472	12.079924	-181.39586	35.871483	-40.263336	-182.10934	78.093414	-24.512611	-162.89072	83.787216	-38.814552	-140.43059	69.788567	-50.688446	-177.62784	11.321461	-54.508347	-184.69124	-15.915039
Catarpe_2770-12584	Non-deformed	Catarpe2	San Pedro de Atacama	Museo Arqueológico R.P. Gustavo Le Paige, San Pedro de Atacama, Chile	77.230392	-199.793	-24.062569	69.284073	-182.46069	-20.865616	49.183228	-130.48178	-12.516861	48.70607	-121.70773	-11.482376	-27.645445	-66.857651	27.865425	-101.53194	-124.20186	63.076721	-90.753189	-196.05482	59.518166	-45.860577	-212.05167	37.130402	-12.623488	-200.62639	21.434673	3.9523141	-180.61842	11.31155	71.897392	-183.82965	38.490932	64.497108	-165.19031	19.049801	60.891212	-140.06335	40.809399	12.866722	-175.71497	82.262421	-12.724083	-176.31622	99.322739
Catarpe_3000-12621	Oblique	Catarpe2	San Pedro de Atacama	Museo Arqueológico R.P. Gustavo Le Paige, San Pedro de Atacama, Chile	-7.7840099	-204.89133	-46.568588	-6.0085449	-190.28421	-45.932114	-4.9461861	-141.31052	-32.866165	-5.0552063	-130.06346	-32.277924	24.666761	-72.860672	46.924664	62.502541	-128.30107	120.25684	59.538094	-198.74146	101.67146	37.971844	-215.69395	54.204697	24.951609	-201.81792	27.997494	18.144827	-182.06445	15.174531	40.665573	-188.24188	-48.564743	23.470184	-169.79591	-44.879166	40.671906	-146.45276	-41.148239	78.592453	-177.72816	8.121376	96.787949	-179.59032	37.657158
CoyO_4092-9789	Non-deformed	Coyo Oriente	San Pedro de Atacama	Museo Arqueológico R.P. Gustavo Le Paige, San Pedro de Atacama, Chile	-0.57986832	-204.99953	126.30029	-0.9340682	-188.08591	123.66138	-1.3781729	-138.70888	104.4102	-0.9380374	-129.4967	105.60809	0.11826897	-69.83094	16.169884	5.1831207	-144.0043	-63.021118	3.2202921	-196.00977	-51.226219	2.8481736	-215.95454	-4.4168978	2.0085049	-207.95775	34.718719	2.6301117	-186.57436	50.691574	-50.591877	-188.86795	94.302322	-34.458382	-168.48912	101.88226	-49.010445	-146.18585	88.79097	-60.135361	-183.73538	23.670864	-62.255112	-185.34152	-9.0631943
CoyO_4137-9942	Oblique	Coyo Oriente	San Pedro de Atacama	Museo Arqueológico R.P. Gustavo Le Paige, San Pedro de Atacama, Chile	68.716827	-250.58347	-44.053268	67.513626	-240.45427	-42.632477	54.691544	-190.71835	-30.404572	53.546906	-182.83954	-29.655441	-2.1126862	-121.55006	33.603848	-46.887367	-189.37991	87.035706	-34.239754	-239.35951	79.222771	-5.1911688	-262.23291	45.101959	16.012049	-252.0206	20.663208	26.873055	-232.73045	7.340517	90.075691	-228.4921	5.5381165	80.531242	-218.53229	-9.2113495	81.80368	-194.25385	7.1467438	58.027359	-223.54492	60.130054	39.315636	-222.61031	83.910988
CoyO_4180-9809	Non-deformed	Coyo Oriente	San Pedro de Atacama	Museo Arqueológico R.P. Gustavo Le Paige, San Pedro de Atacama, Chile	88.702461	-230.8485	90.547226	82.772438	-214.02768	84.120255	66.200249	-165.70105	63.799438	63.4608	-155.76006	61.304459	-7.2156734	-121.28553	-19.775627	-44.14209	-204.87828	-71.787102	-23.981171	-261.62622	-51.690781	10.106476	-257.85834	-6.4405975	31.653343	-242.51665	19.177795	40.118916	-222.73294	29.091446	28.077194	-224.11583	99.792465	44.858887	-198.38849	87.799774	18.709427	-182.09105	84.829788	-21.037506	-224.71814	50.371307	-42.506027	-231.87181	30.356201
Q5_2182-9703	Oblique	Quitor 5	San Pedro de Atacama	Museo Arqueológico R.P. Gustavo Le Paige, San Pedro de Atacama, Chile	31.555298	-59.096806	64.699318	24.959908	-65.152336	49.752373	8.0121422	-87.306068	1.5349884	4.4687366	-89.166481	-6.9954453	-9.6948242	-180.27629	-49.960129	8.1327744	-253.83081	5.0620737	30.82708	-237.55801	66.454865	36.465218	-185.57156	79.051544	32.857819	-151.60336	68.038284	28.283562	-136.13168	49.452423	-19.543415	-89.536713	70.363312	-11.101364	-85.566902	44.141388	-34.318638	-102.64187	32.484203	-33.678879	-158.08617	67.770279	-37.316277	-190.18297	71.051254
Q6_T8-80	Non-deformed	Quitor 6	San Pedro de Atacama	Museo Arqueológico R.P. Gustavo Le Paige, San Pedro de Atacama, Chile	-14.890331	-239.40059	112.59213	-12.67384	-226.73744	105.2821	-7.5981979	-184.46121	85.330231	-7.2478714	-174.41095	82.013687	7.1901855	-125.97663	-5.2485771	23.488304	-197.44904	-72.590469	22.992916	-247.96367	-55.855988	11.767637	-262.8851	-6.3989639	2.915472	-246.03308	24.929375	0.66336632	-229.55896	39.694443	-50.607822	-232.21729	76.989914	-35.504429	-211.50397	80.951538	-50.373722	-191.61533	63.133728	-52.889114	-229.91595	8.5943832	-56.346313	-232.8316	-23.980377
Q6_T24-0700	Non-deformed	Quitor 6	San Pedro de Atacama	Museo Arqueológico R.P. Gustavo Le Paige, San Pedro de Atacama, Chile	-1.0509262	-195.8813	120.16284	1.0659561	-174.83824	109.84732	6.1276436	-128.64984	85.699036	7.1261749	-116.64514	81.972382	17.481014	-73.137848	-6.835546	33.469891	-145.46683	-85.563385	21.559212	-200.49591	-61.312607	15.995926	-210.60921	-12.908447	10.244427	-200.98537	22.117859	8.0126648	-183.07983	38.360413	-46.591118	-180.2036	78.855743	-33.012642	-161.20862	84.971252	-43.228905	-137.91185	67.251556	-49.883179	-177.77194	8.5633812	-47.675858	-178.95453	-20.848988
Q6_T27-0871	Non-deformed	Quitor 6	San Pedro de Atacama	Museo Arqueológico R.P. Gustavo Le Paige, San Pedro de Atacama, Chile	-22.029106	-200.97011	108.53787	-20.365971	-181.91687	102.28882	-16.851089	-128.90445	80.069885	-16.819946	-121.97247	79.272308	-0.11650658	-74.238037	-16.313015	15.234219	-139.62709	-89.772888	11.285469	-199.56035	-73.499344	1.696825	-213.07977	-20.161228	-6.0411892	-200.76501	17.612492	-8.5179901	-181.07516	31.803513	-66.237495	-182.71359	66.912994	-49.307453	-162.09834	77.620697	-63.192432	-142.70865	59.802582	-65.655334	-180.59393	0.72589111	-62.808578	-188.11237	-28.532114
Q6_T30-0339	Oblique	Quitor 6	San Pedro de Atacama	Museo Arqueológico R.P. Gustavo Le Paige, San Pedro de Atacama, Chile	14.107066	-193.87325	-72.127625	14.225794	-177.78909	-62.121964	13.75247	-132.76482	-40.767288	14.380277	-124.87512	-39.808228	15.109542	-70.483688	44.191357	7.0391607	-143.39601	119.83095	6.0008755	-201.77335	88.989487	3.2358465	-215.57841	52.814205	6.0491748	-201.22479	17.565552	7.9800549	-183.96649	4.0997314	62.443733	-185.01035	-41.673599	48.207844	-167.50346	-41.751099	64.370255	-147.8929	-24.77005	69.358826	-184.13722	25.007561	71.257248	-187.31226	46.964447
Q6_T51-0655	Oblique	Quitor 6	San Pedro de Atacama	Museo Arqueológico R.P. Gustavo Le Paige, San Pedro de Atacama, Chile	17.4877	-194.12289	112.51501	16.53825	-177.16277	106.1308	14.283656	-131.02586	85.888245	15.179008	-121.71998	84.93042	9.9915447	-68.011261	-1.1281548	5.4093761	-133.89813	-83.17186	3.3302879	-199.91214	-63.305023	7.6589775	-214.14053	-14.110336	8.7312241	-202.69203	19.590294	11.107458	-182.40552	35.993294	-39.430992	-184.73833	83.580353	-25.272722	-160.48924	86.383194	-34.855476	-138.76778	75.796997	-54.230103	-177.42976	19.858025	-60.155884	-178.9892	-14.150314
Seq_Alam_725-10676	Non-deformed	Sequitor Alambrado	San Pedro de Atacama	Museo Arqueológico R.P. Gustavo Le Paige, San Pedro de Atacama, Chile	-5.8052559	-256.7738	109.87578	-6.0798073	-249.53644	109.82452	-4.1119423	-196.72592	98.885239	-4.4363556	-184.89204	96.234528	12.23056	-122.43954	13.886287	31.654835	-181.07584	-67.472687	28.142502	-241.10419	-54.1754	17.483555	-262.97433	-12.385417	10.802486	-253.22687	23.207821	6.8908367	-235.89519	45.103157	-48.975277	-241.96942	79.872543	-35.949577	-226.57132	87.305405	-47.960247	-202.85777	73.84726	-48.697464	-233.11072	12.939289	-48.041718	-228.22647	-20.86322
Seq_Alambrado_405-10497	Non-deformed	Sequitor Alambrado	San Pedro de Atacama	Museo Arqueológico R.P. Gustavo Le Paige, San Pedro de Atacama, Chile	-70.363159	-243.26654	46.591385	-61.129669	-228.27385	45.723495	-39.889984	-183.87473	44.183197	-37.140808	-174.6837	44.243111	48.630653	-126.15715	34.781551	119.00371	-192.381	24.439938	100.17548	-241.5421	20.517509	63.759766	-260.39185	25.108091	23.739878	-252.82796	31.321638	8.0096626	-235.35358	35.393005	-46.794296	-228.91808	-4.295166	-48.328323	-209.75859	15.193222	-35.166809	-191.4408	-2.4611969	17.251619	-227.24681	-27.180984	50.839363	-226.77934	-35.358902
SeqAlambrado_512-10561	Oblique	Sequitor Alambrado	San Pedro de Atacama	Museo Arqueológico R.P. Gustavo Le Paige, San Pedro de Atacama, Chile	-73.532761	-251.80154	9.6180496	-71.973175	-240.12335	8.8594379	-56.602264	-198.94472	9.1110268	-55.584	-191.65746	8.5470791	24.762417	-135.98013	16.382967	98.402863	-192.33365	21.729359	85.57753	-240.39175	19.108391	43.007568	-258.68063	14.975739	9.7125549	-252.97209	13.344583	-7.5105557	-239.81975	13.033472	-48.585449	-241.10844	-33.955418	-55.820847	-227.25795	-20.106617	-41.979202	-204.59225	-35.423615	11.71039	-238.22139	-44.289795	37.954163	-230.68326	-50.219772
Solcor_97-3589	Antero-posterior	Solcor	San Pedro de Atacama	Museo Arqueológico R.P. Gustavo Le Paige, San Pedro de Atacama, Chile	-46.110214	-239.03375	50.06723	-42.582298	-229.01764	46.868484	-23.134933	-180.26675	29.352951	-19.417191	-169.97729	25.666229	28.157404	-121.60117	-12.665949	89.772659	-191.84853	-74.899078	71.16954	-239.27757	-63.628464	41.175686	-259.77481	-34.36359	16.615919	-248.13834	-11.55072	7.2401128	-230.38588	-0.05753231	-58.223457	-225.73663	-4.2422943	-50.015739	-209.86861	8.8116074	-46.706001	-187.76277	-14.250778	-21.856438	-229.34552	-62.373985	-3.9576797	-227.2648	-86.514442
Solcor_115-3608	Oblique	Solcor	San Pedro de Atacama	Museo Arqueológico R.P. Gustavo Le Paige, San Pedro de Atacama, Chile	-54.968933	-247.59464	83.071793	-46.772064	-227.33411	81.192596	-28.237747	-179.1987	75.47525	-26.457214	-171.69846	75.05571	45.889057	-123.45262	19.053528	97.455917	-180.02803	-32.281311	78.305801	-239.02711	-34.193939	41.379551	-260.53558	-4.954896	14.77486	-248.67043	21.323309	7.7536392	-229.93556	34.659279	-61.771744	-221.44859	27.406235	-54.082916	-206.88814	42.624878	-49.488159	-178.6068	26.428009	-18.958412	-212.14253	-27.95668	-0.98347473	-216.94972	-46.905426
Solcor3_441-10874	Antero-posterior	Solcor 3	San Pedro de Atacama	Museo Arqueológico R.P. Gustavo Le Paige, San Pedro de Atacama, Chile	70.539841	-201.69626	-28.043686	66.176308	-186.83284	-25.306328	53.50148	-136.70323	-17.695007	52.838364	-129.24004	-17.307259	-14.315218	-72.759125	31.85844	-75.795258	-148.8709	70.777718	-56.145538	-195.82237	56.453575	-25.670879	-212.80075	37.322857	4.1768036	-196.96498	15.853657	14.43074	-185.396	9.7384834	77.255356	-188.67271	23.680981	73.25412	-171.68715	13.893787	70.105576	-146.11433	31.71833	33.302719	-182.32845	71.488312	19.648361	-181.17116	89.249603
Solcor3_978-10868	Oblique	Solcor 3	San Pedro de Atacama	Museo Arqueológico R.P. Gustavo Le Paige, San Pedro de Atacama, Chile	105.77701	-202.88687	-8.4707069	103.63258	-184.7867	-7.8165512	83.021835	-134.96565	-5.0459862	82.90387	-128.22609	-5.2037392	4.2880306	-72.866096	12.940768	-80.077393	-120.87448	32.953575	-56.973236	-203.3309	31.096359	-20.520554	-217.00931	23.56418	15.3288	-203.27226	15.188786	36.366257	-183.66986	10.51265	90.432007	-184.95984	48.535854	90.857208	-166.61981	26.33062	82.590668	-143.84766	46.576984	28.119255	-177.5939	75.565384	-6.052002	-176.72336	86.099838
Solcor3_T20-1455	Non-deformed	Solcor 3	San Pedro de Atacama	Museo Arqueológico R.P. Gustavo Le Paige, San Pedro de Atacama, Chile	-4.5627909	-196.66737	96.008072	-2.4173918	-179.16789	86.764114	2.4187374	-127.95522	68.301224	2.7738256	-118.279	68.028687	15.805588	-69.04583	-33.297672	19.517326	-148.08649	-106.62856	15.833847	-196.38416	-85.747299	9.2644024	-211.19154	-41.056301	5.0214691	-200.57796	-2.0970192	5.0930347	-180.08105	17.660784	-53.039097	-178.46393	59.788177	-33.170353	-157.88222	63.121414	-46.76738	-140.44081	44.839584	-55.492172	-176.05452	-11.260139	-54.781448	-180.35555	-45.018562
Solcor3_T20-1456	Oblique	Solcor 3	San Pedro de Atacama	Museo Arqueológico R.P. Gustavo Le Paige, San Pedro de Atacama, Chile	4.5627975	-197.1335	85.575073	4.5290508	-178.77432	78.834061	6.6437292	-126.73789	51.458893	6.5332174	-116.85321	49.416992	6.986515	-81.736458	-50.421234	8.9917898	-149.91464	-110.49481	5.678751	-205.63239	-84.518616	4.6968193	-214.52441	-37.869675	4.3324165	-197.01384	-0.85655212	6.2395115	-178.55986	9.498642	-47.093082	-181.69908	55.03685	-27.462	-155.31935	57.023331	-42.550694	-133.87779	40.634125	-58.86879	-180.41359	-12.194916	-57.37796	-183.65178	-48.00201
Solcor3_T21-1516	Oblique	Solcor 3	San Pedro de Atacama	Museo Arqueológico R.P. Gustavo Le Paige, San Pedro de Atacama, Chile	-87.739685	-193.05106	-2.7109451	-76.347458	-178.1057	-2.335535	-51.38562	-131.56642	0.15353966	-46.323196	-123.21083	1.1206837	50.532356	-92.024574	12.757586	106.02502	-169.11349	21.793385	76.254517	-204.80818	21.554441	33.618168	-214.41028	16.721247	-2.7360573	-198.27769	9.9960899	-14.758104	-180.27139	6.6396713	-51.155914	-184.32965	-46.680504	-56.849991	-165.30608	-30.516718	-35.80043	-145.55615	-48.401691	15.074252	-185.55275	-57.40062	49.154377	-182.33028	-55.255547
Solcor3_T23-1536	Antero-posterior	Solcor 3	San Pedro de Atacama	Museo Arqueológico R.P. Gustavo Le Paige, San Pedro de Atacama, Chile	12.526163	-187.26028	110.39838	12.75583	-179.17831	106.80502	16.224316	-132.53441	84.186127	16.411911	-123.25643	80.46431	21.416082	-84.568932	-6.849041	30.494736	-142.32921	-74.470322	25.212084	-200.08534	-44.470947	22.691483	-215.34549	-11.478916	20.448849	-202.62363	23.815266	19.104031	-183.31403	37.58046	-32.656841	-182.74352	82.256165	-16.484049	-163.02397	86.90451	-34.063179	-145.08606	70.907532	-46.33194	-181.3213	15.584709	-49.449265	-180.72925	-14.943163
Solcor3_T79-2762	Non-deformed	Solcor 3	San Pedro de Atacama	Museo Arqueológico R.P. Gustavo Le Paige, San Pedro de Atacama, Chile	-66.558044	-213.78481	24.371948	-66.573151	-201.30473	23.498875	-56.675888	-150.89218	24.800627	-57.063339	-143.15541	25.195417	25.707481	-75.750725	19.649853	107.84657	-134.84436	9.9008865	100.79016	-191.17892	9.9835815	52.963524	-217.18445	15.796883	16.188269	-204.93526	19.962627	0.52721024	-187.82735	20.448061	-43.08107	-197.75	-27.858284	-54.778725	-182.69644	-9.9390163	-44.888031	-157.7533	-23.953648	9.0750275	-184.77148	-44.789673	42.797104	-175.64412	-50.536148
Solcor3_T115-3608	Oblique	Solcor 3	San Pedro de Atacama	Museo Arqueológico R.P. Gustavo Le Paige, San Pedro de Atacama, Chile	-3.8016696	-197.70679	88.07756	-1.8052568	-178.85922	80.676559	0.012500763	-128.83615	60.828537	-0.15036488	-121.97786	58.940186	4.1426611	-77.239685	-33.824268	10.806252	-137.52182	-104.38585	-0.85845041	-197.9054	-86.25502	1.076725	-216.06918	-42.192539	1.1545944	-202.26106	-5.5394859	1.8977852	-183.03661	9.1103401	-53.382362	-180.595	52.286438	-34.560715	-162.29953	60.72403	-48.831699	-137.31801	42.435356	-62.611542	-172.71989	-14.003091	-65.883514	-167.62091	-37.918854
Solcor3_T115-3609	Oblique	Solcor 3	San Pedro de Atacama	Museo Arqueológico R.P. Gustavo Le Paige, San Pedro de Atacama, Chile	-2.2344637	-193.80937	94.189407	-1.6594406	-180.94684	88.110855	-3.3572011	-134.53438	61.318207	-4.0404925	-125.81084	59.016586	-5.6608276	-72.991653	-24.395987	-5.6583624	-136.43437	-94.992294	-5.3958788	-184.72661	-85.021194	-6.2219	-215.81017	-38.82613	-5.9517651	-207.715	-2.0735207	-5.4575768	-187.27077	14.595385	-49.516739	-182.61244	63.646591	-34.625549	-163.45984	67.053726	-52.783211	-143.27158	50.132645	-68.045807	-179.99553	-5.9985447	-71.730392	-172.2327	-31.857418
Toconao_4666-11916	Non-deformed	Toconao	San Pedro de Atacama	Museo Arqueológico R.P. Gustavo Le Paige, San Pedro de Atacama, Chile	17.562057	-259.17755	73.543793	17.462627	-245.26653	69.683792	17.831213	-201.27104	63.516998	16.758017	-191.61644	64.508987	11.475965	-122.37318	-2.5639095	-0.87674713	-158.53288	-93.904449	1.2424288	-220.1638	-96.877289	4.6693382	-247.68037	-54.977699	7.405551	-250.60109	-18.404602	10.041369	-237.52556	1.1730783	-29.000803	-243.09004	55.365532	-13.477316	-226.15501	61.312485	-29.288847	-202.9166	51.593033	-50.94812	-223.36134	-8.9316978	-57.577499	-214.68053	-35.524055
ToconaoOrien_4203-11679	Non-deformed	Toconao Oriente	San Pedro de Atacama	Museo Arqueológico R.P. Gustavo Le Paige, San Pedro de Atacama, Chile	-52.125977	-257.2959	83.462509	-48.054977	-249.12762	81.093552	-40.078125	-192.70335	77.038696	-40.36618	-184.45302	77.878937	23.514534	-126.62092	22.968689	82.260727	-168.25728	-33.528091	82.075882	-222.43457	-35.138657	46.839066	-252.84485	-6.5900002	18.853647	-250.10507	17.496494	1.6729813	-233.61687	33.9841	-72.372139	-237.53459	34.825714	-60.287369	-219.75893	49.518799	-63.498802	-200.13547	28.969162	-23.784164	-226.81998	-27.541397	3.8781586	-223.38452	-50.488617
Toconce_77-12070	Oblique	Toconce	Upper Loa	Museo Arqueológico R.P. Gustavo Le Paige, San Pedro de Atacama, Chile	86.144394	-197.81224	15.307667	81.189545	-186.14571	14.565712	62.505905	-135.71547	15.218178	61.189224	-127.3202	15.051819	-15.342361	-67.90033	25.476103	-96.107498	-145.00786	34.087463	-69.773285	-200.52504	35.07267	-31.238422	-214.70256	34.481842	0.53001404	-204.71851	27.758076	18.416349	-185.82253	25.15901	67.361542	-182.68411	62.917728	69.13089	-166.7551	46.762341	57.098175	-140.95297	64.084351	3.1107178	-178.83502	86.636627	-17.798758	-172.31941	97.17337
Toconce_91-12072	Oblique	Toconce	Upper Loa	Museo Arqueológico R.P. Gustavo Le Paige, San Pedro de Atacama, Chile	-77.493576	-194.74982	-27.058037	-72.129761	-177.33519	-23.213112	-57.583282	-128.10228	-15.058578	-55.868225	-120.06927	-15.118439	27.562265	-66.892822	25.712654	103.58066	-132.49019	58.801537	82.752563	-196.46246	45.978271	37.699318	-216.37689	25.423641	7.1669388	-199.59352	15.361645	-6.650631	-187.66896	7.6284027	-33.587204	-179.52032	-58.648029	-42.784775	-162.77115	-47.699577	-23.91214	-140.4339	-53.819214	33.776695	-179.03864	-39.063721	59.182152	-174.60513	-33.597229
[truncated: 48 more columns]
