# Supplementary material for: Morphological consequences of artificial cranial deformation: Modularity and integration
Source: PLoS One. 2020 Jan 24;15(1):e0227362. doi: 10.1371/journal.pone.0227362 (PMC6980596; doi:10.1371/journal.pone.0227362)
Supplement: S2 Table — Mean squares values, degrees of freedom (df), F statistic, and statistical significance (P value) of intra-observer error. (CSV) [file pone.0227362.s002.csv]

Supplementary1 Table. Intra-observer Error Procrustes ANOVA S1 Table. Intra-observer measurement error. statistical significance (P value) of intra-observer measurement error of skull size and shape components of variation. Centroid Size Effect Sum of Squares Mean Squares df F P (param.) Individual 57543,517 340,494 169 887,86 <0.0001 Error 65,194 0,38349 170 Shape Effect Sum of Squares Mean Squa…
Centroid Size
Effect	Sum of Squares	Mean Squares	df	F	P (param.)
Individual	57543.517	340.494	169	887.86	<0.0001
Error	65.194	0.38349	170
Shape
Effect	Sum of Squares	Mean Squares	df	F	P (param.)
Individual	1.49092072	0.000183792	8112	5.43	<0.0001
Side	0.00686221	0.000180585	38	5.33	<0.0001
Individual *Side	0.21744654	0.000033859	6422	8.09	<0.0001
Error	0.06118382	0.000004184	14620
